# Supplementary material for: Itaconic acid degradation in Aspergillus niger: the role of unexpected bioconversion pathways
Source: Fungal Biol Biotechnol. 2019 Jan 4;6:1. doi: 10.1186/s40694-018-0062-5 (PMC6320622; doi:10.1186/s40694-018-0062-5)
Supplement: Supplementary file 4 — Additional file 4. Transcriptome data of upregulated genes in CitB#99 vs AB1.13 with a 2logR cut off at 2.0. [file 40694_2018_62_MOESM4_ESM.xlsx]

## Sheet: Blad1
Old Locus Tag	Annotation	AB1.13	AB1.13 CAD	AB 1.13 CAD+MTT+MFS	AB1.13 #49B	CitB#99	CitB#113	AB1.13	AB1.13 CAD	AB 1.13 CAD+MTT+MFS	AB1.13 #49B	CitB#99	CitB#113
An01g00600	ANI_1_2122014 FAD dependent oxidoreductase	-0.330348	-0.195822	-0.590777	2.72076	2.2949	2.23521	1.25829	1.479	0.885312	17.7178	12.9334	12.3687
An01g00610	ANI_1_2124014 hypothetical protein	-0.379614	0.0485354	-0.38588	2.51605	2.32143	1.62191	294.992	397.259	293.709	2201.74	1923.75	1184.22
An01g01630	ANI_1_2280014 hypothetical protein	0.260712	0.0509927	0.275153	-0.205114	2.30984	0.593135	3.96067	3.28952	4.01057	2.5918	19.53	5.24611
An01g01980	ANI_1_2314014 hypothetical protein	0.169837	1.94325	1.02022	1.90661	2.80949	1.9576	18.5441	65.8137	34.2377	64.1383	120.795	66.4815
An01g05450	ANI_1_2546014 negative regulator of the PHO system	-0.176633	-0.221891	-0.837102	2.94773	2.75319	2.63049	5.98372	5.76803	3.41841	59.8993	52.2169	47.878
An01g05890	ANI_1_2584014 hypothetical protein	-0.210392	-0.191103	-0.197051	2.08884	2.53574	0.323904	0.12702	0.14219	0.13749	4.54714	6.56136	0.63219
An01g05900	ANI_1_762014 cytochrome P450	-0.126781	-0.101913	0.383216	3.86359	4.00429	3.07089	0.634175	0.662588	1.32714	24.9729	27.6335	13.9932
An01g06800	ANI_1_2650014 alkaline ceramidase family protein	0.255742	0.695739	0.965737	0.279336	2.72215	2.68213	22.1792	30.445	36.9165	22.5614	127.104	123.599
An01g07000	ANI_1_916014 delta(14)-sterol reductase	-0.0260373	0.817983	1.58152	1.41997	2.76358	2.41924	5.3065	10.3205	18.2182	16.1823	42.6061	33.3472
An01g08950	ANI_1_1208014 plasma membrane iron permease	0.209059	0.779992	0.17601	1.76571	3.38704	3.84142	37.4403	56.1025	36.5698	112.08	346.9	475.692
An01g08960	ANI_1_2866014 iron transport multicopper oxidase FET3	-0.00533392	0.642456	0.174912	2.12971	3.76197	1.96687	6.18396	10.2556	7.13998	30.5556	96.822	27.1874
An01g09090	ANI_1_1228014 hypothetical protein	-0.136968	-0.515471	-0.579109	1.43489	3.53717	2.67894	10.0561	7.50472	7.13773	31.8684	140.133	76.8528
An01g10930	ANI_1_1476014 alpha/beta-glucosidase agdC	0.0230076	-0.36634	-0.342269	1.27999	2.39078	1.71319	42.9169	32.5295	33.0936	103.959	225.675	140.718
An01g10950	ANI_1_1478014 thiJ/PfpI family protein	-0.85846	-0.400155	-1.19653	1.82738	2.55457	2.96939	0.583306	1.17535	0.252556	9.1879	15.8651	21.4835
An01g11170	ANI_1_3032014 hypothetical protein	0.0161288	0.920482	0.403448	1.8616	2.78144	3.27449	24.8931	47.4642	32.8671	92.0518	175.046	246.769
An01g11970	ANI_1_3140014 endo-1,3(4)-beta-glucanase	-0.212736	0.176898	0.152614	2.57418	2.45216	2.45051	6.03122	8.21133	8.05757	47.5261	43.5907	43.5396
An01g12200	ANI_1_3166014 hypothetical protein	0.18131	1.16395	1.64704	1.22767	3.1205	4.53715	26.8268	53.9879	75.8584	56.471	212.426	568.772
An01g14940	ANI_1_2022014 phospholipase C PLC-C	0.0607162	0.0805422	-0.481441	4.9946	7.18429	5.2533	8.40217	8.53227	5.45688	286.392	1310.11	342.836
An01g14950	ANI_1_3408014 thermolabile L-asparaginase	0.176407	0.6769	0.460429	2.10917	1.99977	1.96091	2.24779	3.59464	2.95446	11.3996	10.4941	10.1886
An02g00180	ANI_1_30024 sodium/phosphate symporter	-0.100995	-0.268996	0.064982	0.514791	2.87295	0.949071	0.332746	0.186243	0.495241	1.04229	9.47115	1.75961
An02g00590	ANI_1_86024 sugar transporter	0.083216	0.79068	0.603836	1.90295	3.92394	2.97071	19.1945	31.9762	27.9704	70.2899	288.337	148.435
An02g00990	ANI_1_126024 amidohydrolase	0.0733415	0.442901	0.525797	0.574925	2.01074	2.55476	3.60758	4.9528	5.30486	5.52325	16.6477	24.7308
An02g01130	ANI_1_2234024 hypothetical protein	-0.16856	0.717849	0.177516	0.649818	2.01677	2.26817	0.46381	1.70595	0.860646	1.58131	5.65788	6.92529
An02g01320	ANI_1_166024 hypothetical protein	0.202399	0.958556	0.392443	0.825981	3.23378	2.93015	0.890434	2.19292	1.1566	1.91258	14.456	11.5226
An02g02460	ANI_1_2336024 hypothetical protein	0.17505	0.538628	0.265825	1.21262	2.51632	3.04483	9.43879	12.4307	10.1167	20.4284	51.8985	75.3026
An02g02480	ANI_1_330024 MFS phosphate transporter	-0.19562	1.65003	0.542223	3.18159	4.01948	3.46069	3.12449	13.824	5.87833	41.856	75.602	51.0032
An02g02840	ANI_1_2368024 sialidase	-0.0452541	0.0607341	-0.144069	7.21719	6.81442	5.24642	0.209982	0.302221	0.129881	184.777	139.523	46.395
An02g02850	ANI_1_2370024 hypothetical protein	0.390393	1.00653	1.07175	3.2505	2.96275	3.48099	9.15632	14.5672	15.2871	72.7417	59.4078	85.5164
An02g04590	ANI_1_2494024 MFS monocarboxylate transporter	0.0977127	0.519456	0.24626	2.73637	2.48442	3.05279	5.68331	7.9526	6.40814	40.6204	33.9513	50.8271
An02g08160	ANI_1_2760024 hypothetical protein	0.0531808	0.0680185	0.0700127	3.15927	3.03358	3.87432	13.5766	13.7273	13.7477	124.511	114.039	205.032
An02g08170	ANI_1_1162024 hypothetical protein	0.121298	0.402966	0.239973	4.02764	3.18192	5.08487	26.8067	32.8018	29.1907	415.942	231.001	866.625
An02g08180	ANI_1_2762024 inorganic phosphate transporter	0.0989992	0.529081	0.486029	2.95415	2.40417	2.85722	15.8117	21.6506	20.9847	120.646	82.0882	112.742
An02g08300	ANI_1_1182024 hypothetical protein	0.134298	0.643963	0.98092	0.731208	2.35265	3.20128	332.648	474.021	598.995	503.634	1551.67	2795.03
An02g08310	ANI_1_2782024 alcohol dehydrogenase	-0.0317336	0.26737	0.528369	0.725375	2.47537	2.84234	54.0513	66.734	80.1662	92.0422	311.953	402.598
An02g08320	ANI_1_2784024 hypothetical protein	0.0451638	0.215257	0.233071	0.808284	2.1197	1.46987	47.5977	53.6788	54.3582	81.478	203.699	129.466
An02g08370	ANI_1_2792024 flavin containing amine oxidase	0.0120434	0.240482	-0.242026	0.390597	2.57181	3.45277	0.338008	0.567566	0.121957	0.739461	6.88908	13.5285
An02g08460	ANI_1_2802024 hypothetical protein	0.18481	0.181342	0.533377	-0.18809	2.11456	1.79972	0.941682	0.937021	1.47233	0.499422	6.39759	4.94723
An02g08640	ANI_1_1238024 hypothetical protein	-0.133573	-0.0938004	-0.0895293	1.0578	2.15263	2.95478	2.42637	2.52214	2.53258	6.82478	15.7128	28.142
An02g08830	ANI_1_2836024 histone transcription regulator 3	0.00152063	0.0861023	-0.189701	-0.0258811	5.15411	-0.486856	9.47597	10.1085	8.17552	9.27887	371.63	6.46755
An02g09090	ANI_1_1314024 aldose 1-epimerase	-0.164259	-0.0566693	0.261187	1.93262	3.2274	3.20755	15.5949	16.8798	21.2867	69.9898	173.167	170.787
An02g10900	ANI_1_2998024 hypothetical protein	0.0882466	1.21212	1.07886	0.770765	2.38354	3.68439	1.37267	4.17079	3.71456	2.80799	10.6464	27.6936
An02g11140	ANI_1_3032024 hypothetical protein	0.0763264	-0.0929597	-0.341538	0.982302	2.00125	1.23646	0.335948	0.188035	0	1.50331	4.07283	1.98556
An02g11150	ANI_1_1552024 alpha-galactosidase B	-0.0764766	-0.560696	-0.781001	2.27053	3.66271	1.94151	9.44618	6.46781	5.41025	52.1469	138.497	41.3089
An02g11180	ANI_1_1558024 hypothetical protein	0.155845	-0.326278	-0.0543065	3.10432	3.48132	4.81499	110.244	78.6419	95.1641	857.727	1114.18	2809.71
An02g12310	ANI_1_3120024 hypothetical protein	0	0.516984	0	2.02242	3.9519	3.88088	0	0.430961	0	3.06263	14.4754	13.732
An02g12370	ANI_1_3126024 hypothetical protein	0.219345	0.10873	-0.256854	0.627909	2.03693	2.98778	1.58248	1.39188	0.856466	2.42789	8.10301	16.5962
An02g13080	ANI_1_3198024 hypothetical protein	-0.276181	-0.514778	-0.33482	0.352429	4.2814	4.1869	0.2685	0.0751418	0.217975	0.961196	28.8716	26.9776
An02g13090	ANI_1_3200024 threonine aldolase	-0.0495865	-0.48477	-0.471041	0.10752	1.9966	2.3807	2.60596	1.66697	1.69247	3.02082	13.8931	18.4361
An02g13640	ANI_1_3286024 extracellular serine-rich protein	-0.0972669	-0.0689223	0.481171	1.13768	3.19048	0.221535	0.19923	0.223024	0.790727	1.82266	10.7115	0.495793
An03e02440	tRNA-Leu(TAG)	0	0	0	2.50589	2.62484	4.59572	0	0	0	4.67998	5.16814	23.1797
An03e03190	5.8S_rRNA 5.8S ribosomal RNA	0.286008	0.487783	1.60456	1.1802	2.14631	6.49553	34.905	40.2948	88.5524	65.7318	129.365	2656.1
An03e03250	5.8S_rRNA 5.8S ribosomal RNA	-0.0382567	0.205068	1.92314	0.920434	2.40389	6.55007	25.6334	30.5264	102.721	50.7632	143.739	2561.78
An03g00320	ANI_1_930034 MFS transporter	-0.248733	-0.396806	-0.366011	1.24231	2.41656	1.51156	1.76336	1.49381	1.54761	6.76757	16.5296	8.36132
An03g00670	ANI_1_974034 hypothetical protein	0.119855	0.441251	0.845529	1.05254	2.19778	2.80727	100.699	126.077	167.177	193.126	428.372	654.101
An03g01110	ANI_1_1014034 carrier protein YMC1	-0.00163831	1.80573	1.22765	2.35375	2.76884	3.20704	11.8892	44.1128	29.219	64.9583	86.9479	118.162
An03g01120	ANI_1_126034 aromatic-amino-acid aminotransferase	-0.340619	3.6195	3.07834	4.23933	4.97691	5.32578	29.7917	478.235	328.338	735.435	1226.92	1562.83
An03g01140	ANI_1_1018034 oxalate decarboxylase oxdC	-0.369045	-0.935698	-0.878987	0.0847653	2.10484	1.11855	392.826	264.904	275.564	538.404	2186.85	1103.37
An03g01810	ANI_1_1086034 citrinin biosynthesis oxydoreductase CtnB	-0.161633	-0.994017	-1.1509	1.1134	2.09393	1.29952	1.22435	0.249195	0.12048	4.383	9.62171	5.12424
An03g02480	ANI_1_1160034 short-chain dehydrogenase/reductase family protein	0.589659	1.44897	1.05918	1.01262	2.72721	2.76614	96.9404	176.681	134.613	130.306	429.952	441.74
An03g03530	ANI_1_410034 esterase	-0.00930673	0.580266	0.175851	1.50988	3.70152	4.2083	0.771747	1.66613	1.01437	4.07835	22.1992	31.9631
An03g03550	ANI_1_1292034 carnitinyl-CoA dehydratase	0.0129221	0.288362	-0.121874	-0.121874	2.32163	2.09717	0.0979377	0.328904	0	0	4.43961	3.65584
An03g03740	ANI_1_444034 beta-glucosidase 1B	0.0666134	0.177969	0.193041	0.00311144	2.75117	0.986066	18.6749	20.2536	20.4768	17.8276	125.487	36.213
An03g05310	ANI_1_1416034 extracellular salicylate hydroxylase/monooxygenase	-0.086132	0.05709	-0.0261155	0.628821	3.18734	3.88005	6.92903	7.75658	7.26584	12.0149	75.6716	122.925
An03g06280	ANI_1_1532034 integral membrane protein (Pth11)	0.0527137	0.112465	-0.270588	0.309948	2.1074	1.6496	0.548131	0.613595	0.237326	0.850304	5.43174	3.68294
An03g06410	ANI_1_798034 C-4 methylsterol oxidase	0.234732	1.46221	2.35524	2.49071	2.08297	-1.05661	174.022	408.827	760.079	835.008	629.186	70.5091
An03g06550	ANI_1_820034 glucoamylase	0.133321	-0.0217478	1.04025	1.76357	4.18357	2.3938	243.807	218.858	458.025	756.839	4054.75	1171.99
An03g06560	ANI_1_822034 cholinesterase	-0.0744977	-0.619734	-0.307323	0.876386	3.29886	2.88872	2.73664	1.56064	2.17975	6.22313	37.7226	28.1405
An03g06630	ANI_1_1584034 hypothetical protein	0.025291	-0.166258	0.0137711	0.0971382	2.37362	2.90763	2.71817	2.25587	2.6886	2.90802	17.9342	26.4157
An04g00990	ANI-1-248184 NADP-specific glutamate dehydrogenase	0.0442295	-0.210853	0.332363	1.89194	3.91665	2.13076	113.715	95.124	139.074	411.89	1679.09	486.222
An04g01460	ANI-1-318184 acyl-CoA thioester hydrolase	-0.00240965	1.90823	1.38788	2.22032	2.54473	2.90749	17.8045	69.7001	48.2924	86.7746	108.907	140.328
An04g03460	ANI-1-654184 3-phytase A	-0.117703	-0.0370427	0.434848	2.73359	2.88384	2.78672	12.7145	13.5031	19.1147	97.97	108.833	101.683
An04g03830	ANI-1-702184 GPI anchored cell wall protein	0.0430499	0.563089	0.111615	0.165903	3.82602	2.04688	9.9413	14.6898	10.4738	10.9138	149.611	42.8817
An04g04230	ANI-1-1810184 hypothetical protein	-0.175768	0.331285	0.225374	4.60063	4.16523	3.57561	4.67478	7.06468	6.49385	154.521	114.006	75.4233
An04g04240	ANI-1-1812184 phosphate transporter	0.274826	1.05095	0.465273	4.83254	4.99163	4.42544	2.93771	5.74342	3.49339	91.7367	102.549	68.9363
An04g04460	ANI-1-786184 hypothetical protein	0.451364	1.77057	0.965858	3.13363	2.08581	1.35862	4.93009	13.7972	7.47109	37.0631	17.4111	10.1217
An04g04540	ANI-1-800184 Leucine Rich Repeat domain protein	-0.0908133	0.289764	0.0459497	1.20666	2.81993	0.212534	2.24619	3.2261	2.56898	6.97906	23.4115	3.00582
An04g06920	ANI-1-1098184 alpha-glucosidase	0.000400939	-0.329062	0.148884	0.568022	4.0408	2.88535	174.339	138.54	193.346	258.866	2884.1	1294.2
An04g07360	ANI-1-2040184 hypothetical protein	-0.174889	0.078164	-0.0469982	0.210889	2.03022	1.69847	0	0.191726	0.0926947	0.306564	3.61111	2.66385
An04g08320	ANI-1-2122184 MFS monocarboxylate transporter	0.165997	0.49063	0.396252	1.24581	4.46398	3.37329	7.10935	9.15571	8.51261	16.1412	158.517	73.8992
An04g08340	ANI-1-2126184 ABC multidrug transporter Mdr1	0.052356	0.322207	0.0629801	0.105989	2.03895	1.14686	0.408976	0.698778	0.41939	0.462341	4.58376	2.00873
An04g08880	ANI-1-2184184 hypothetical protein	-0.0491412	0.266691	0.730942	1.09045	2.24377	2.48785	16.0619	20.2374	28.2991	36.5905	82.6104	98.0235
An04g09730	ANI-1-2258184 hypothetical protein	-0.294351	-0.187627	-0.491938	1.43081	2.65872	0.0750613	4.07688	4.46668	3.42708	15.785	38.3152	5.55845
An04g09740	ANI-1-2260184 MFS transporter	0.170072	-0.0421601	0.113245	2.99266	3.19179	1.01102	0.650808	0.424979	0.587047	10.6783	12.4068	1.95698
An05g01100	ANI_1_440044 branched-chain-amino-acid aminotransferase TOXF	0.243063	0.384705	0.647741	0.719505	2.01633	2.85039	1.68982	1.96731	2.56077	2.74237	8.19457	15.3911
An05g01330	ANI_1_466044 hypothetical protein	0.413666	0.520416	1.2904	1.1474	2.73969	2.31436	3.79402	4.1622	7.80288	6.97215	23.0382	16.9005
An05g01820	ANI_1_530044 hypothetical protein	0.252035	0.807145	1.02052	0.618062	2.20734	4.72325	13.2085	19.8762	23.2038	17.3119	54.1001	314.15
An05g02050	ANI_1_256044 short-chain dehydrogenase	-0.107325	0.0533052	-0.223939	0.62852	2.1412	2.5622	2.92556	3.3879	2.62074	5.53753	17.6541	23.9752
An05g02340	ANI_1_294044 extracellular dihydrogeodin oxidase/laccase	-0.0795103	-0.0717869	0.0772152	4.48359	4.10623	4.86242	0.436511	0.444222	0.601357	32.9578	25.1422	43.1549
An05g02350	ANI_1_296044 hypothetical protein	-0.129298	-0.222448	0.18622	3.17982	2.83156	4.02548	4.91319	4.54346	6.35872	57.609	45.0394	104.326
An06g00260	ANI_1_18054 MFS sugar transporter	-0.159526	0.198726	0.409738	1.411	2.46122	1.17346	5.1039	6.82442	8.05676	17.1294	36.5431	14.3772
An06g00560	ANI_1_52054 MFS monosaccharide transporter	-0.0099142	0.028938	-0.0365551	0.00778114	3.63763	2.26695	2.96239	3.07055	2.88989	3.01129	48.6568	18.2026
An06g00990	ANI_1_464054 FAD dependent oxidoreductase	0.166427	1.47456	2.36974	2.11557	2.39298	0.322	21.3349	54.3059	101.86	85.245	103.531	23.8781
An06g02270	ANI_1_296054 MFS sugar transporter	-0.0907317	-0.216265	-0.124364	0.0378142	2.76404	3.14651	11.6923	10.6346	11.3999	12.8751	90.8147	118.688
An07e05330	tRNA-Thr(AGT)	-0.479706	-0.479706	-0.479706	-0.479706	2.09865	-0.479706	0	0	0	0	4.97259	0
An07g00750	ANI_1_1430064 hypothetical protein	0.0163785	3.04042	2.66018	3.73423	4.27893	4.09737	0.52097	11.3722	8.50573	19.0127	28.1929	24.7408
An07g00760	ANI_1_1432064 CAIB/BAIF family enzyme	0.316395	3.27442	2.2318	3.92237	5.05963	4.92516	13.072	108.348	52.0825	170.341	375.888	342.347
An07g03120	ANI_1_1640064 hypothetical protein	0.130552	0.804587	0.508031	-0.366006	2.36089	-0.236705	15.4596	25.2618	20.3822	10.6665	76.236	11.7604
An07g05230	ANI_1_1794064 COG3602 family protein	-0.563794	0.142929	-0.254801	0.779304	3.10405	5.15715	3.97551	7.1205	5.16388	11.6227	62.2367	261.43
An07g09050	ANI_1_2104064 thiJ/PfpI family protein	0.335978	0.876577	-0.0754285	-0.693157	2.16117	3.33768	200.284	291.783	150.343	97.6299	712.257	1611.17
An07g09220	ANI_1_2118064 hypothetical protein	-0.106478	2.77505	2.07558	4.04329	4.70583	6.00708	7.31587	60.2823	36.7374	146.609	232.646	574.8
An07g09870	ANI_1_2174064 dihydroxy-acid dehydratase	0.0202255	0.706264	0.435705	0.610666	2.65833	3.11184	0.574096	1.5325	1.09944	1.37013	8.79892	12.4184
An08g00540	ANI_1_60074 hypothetical protein	0.284746	1.8221	2.79657	2.002	2.18977	-0.716774	65.3385	191.556	377.354	217.127	247.447	32.1343
An08g00860	ANI_1_1624074 hypothetical protein	0.073027	1.58866	0.816901	2.01919	2.8515	1.98273	24.0384	70.5908	40.9309	95.4848	170.794	93.0771
An08g00870	ANI_1_118074 nucleolus protein required for cell viability	-0.288712	0.302655	0.18398	1.57528	2.8127	3.85326	7.69317	12.0978	11.0635	30.6443	73.6098	152.475
An08g01540	ANI_1_228074 hypothetical protein	-0.0939726	0.478029	0.323993	2.32956	2.7311	2.92231	1.40953	2.58197	2.21923	11.9267	16.0751	18.495
An08g02590	ANI_1_1778074 GPI anchored protein	-0.0618825	0.214056	-0.22693	3.25935	3.99834	4.69711	10.6178	13.0666	9.36187	115.121	192.807	313.574
An08g03610	ANI_1_1844074 endopolyphosphatase	-0.0200366	0.0741452	-0.0815898	3.25556	3.86778	3.68896	14.153	15.1752	13.5201	145.741	223.309	197.16
An08g05070	ANI_1_734074 hypothetical protein	-0.00067687	0.301598	0.399923	1.20845	2.20687	1.52827	3.51814	4.57126	4.96421	9.44588	19.8689	12.0382
An08g07630	ANI_1_1086074 short-chain dehydrogenase	0.00811584	0.1614	0.290467	0.392964	2.16951	2.14542	1.92555	2.2535	2.55798	2.81996	12.0873	11.8707
An08g08290	ANI_1_2206074 carboxylesterase family protein	0.117237	0.119926	0.37553	0.379511	2.32208	2.16105	3.05944	3.06701	3.85534	3.86876	17.715	15.7385
An08g08620	ANI_1_2248074 hypothetical protein	-0.802941	-1.45317	-2.58217	0.420767	2.14896	-0.74546	20.461	12.6745	5.25242	49.1214	165.059	21.3333
An08g08940	ANI_1_2282074 hypothetical protein	-0.26081	-0.269388	-0.368443	0.40488	2.37218	3.41653	2.30157	2.282	2.06422	4.23737	19.48	41.2386
An08g09040	ANI_1_1240074 arrestin (or S-antigen), N-terminal domain protein	-0.102378	-0.145195	-0.288341	1.47708	2.5653	2.49065	9.87061	9.55273	8.55595	31.4876	68.0723	64.5893
An08g09760	ANI_1_2374074 dimethylaniline monooxygenase	-0.00026657	-0.209461	-0.15094	-0.436318	2.17967	1.37865	0.442115	0.247459	0.2991	0.0659465	5.53472	2.75057
An08g09850	ANI_1_1324074 acid phosphatase	-0.179114	-0.358576	-0.636795	3.69896	4.57871	2.64084	128.057	112.961	92.9734	1896.57	3490.63	910.319
An08g10920	ANI-1-1474074 citrate synthase (CitB)	0.0160035	0.0350701	0.102899	-0.0505147	11.4019	6.3793	3.05049	3.10438	3.30196	2.86798	10838.6	332.464
An08g11010	ANI_1_2504074 hypothetical protein	0.436359	1.82552	0.733539	2.60661	3.15163	6.03238	5.30471	15.5137	6.74685	27.3775	40.4042	303.954
An08g11030	ANI_1_1486074 3-phytase B	-0.0255419	0.205083	-0.163017	5.94003	6.98793	5.87651	27.3616	32.2779	24.7838	1771.34	3663.34	1695
An09g00310	ANI_1_936084 histidine acid phosphatase	-0.0107728	-0.158758	-0.16532	3.35249	3.4952	2.89279	0.284397	0.159182	0.153921	12.2173	13.5916	8.61079
An09g00400	ANI_1_950084 amino acid transporter	0.00358146	-0.188936	-0.249004	0.416945	2.17604	0.346567	2.67512	2.21602	2.08486	3.89448	15.5672	3.66145
An09g00930	ANI_1_1014084 Na/K ATPase alpha 1 subunit	0.0426687	0.491986	0.0025354	1.40527	3.13176	1.85827	2.33434	3.55269	2.24287	7.5742	27.3739	10.7371
An09g01050	ANI_1_1028084 PAF acetylhydrolase family protein	-0.0341911	0.305172	-0.381988	-0.792621	2.21235	0.551065	39.4978	50.2377	30.8225	22.9398	191.179	59.759
An09g02160	ANI_1_1170084 rhamnogalacturonan acetylesterase	0.00272266	-0.0944888	-0.131145	-0.198867	2.8368	1.24018	3.44046	3.15111	3.04697	2.86139	30.6643	9.46982
An09g02180	ANI_1_236084 lipase	-0.34346	-0.295969	0.0416421	3.96405	6.7847	6.68622	2.43487	2.54982	3.48577	67.0141	479.506	447.801
An09g02990	ANI_1_1270084 expressed protein	-0.442508	-0.568836	-1.18566	2.15389	3.97007	4.47981	1.5227	1.3112	0.507146	14.2567	52.7262	75.4949
An09g03660	ANI_1_1328084 N amino acid transport system protein	-0.0512794	0.182482	0.0392404	0.396306	2.26307	2.54938	0.224614	0.44002	0.303912	0.670074	5.09099	6.42808
An09g03700	ANI_1_1330084 hypothetical protein	-0.140687	0.0969949	-0.056341	4.05152	5.6409	3.19752	0.461462	0.723206	0.549453	25.7158	79.3932	13.7805
An09g03720	ANI_1_1334084 NAD dependent epimerase/dehydratase	0.0543879	-0.0076826	-0.611203	-0.330393	2.54514	2.49321	2.39732	2.25426	1.14178	1.60199	18.0953	17.4203
An10g01040	ANI_1_250174 IgE-binding protein	0.197906	1.18681	0.308343	2.44283	2.38845	0.679056	27.6397	55.8407	29.9182	134.756	129.734	38.9769
An11g00060	ANI_1_6094 integral membrane protein (Pth11)	-0.27531	-0.853178	-1.94812	3.38253	2.78655	2.27351	20.9198	13.6853	5.87498	275.667	182.042	127.265
An11g00070	ANI_1_8094 O-methyltransferase	-0.140067	-0.758056	-2.07906	3.14721	2.66831	0.944827	16.9452	10.6927	3.6801	174.193	124.705	37.0658
An11g00300	ANI_1_1538094 FAD binding monooxygenase	0.0202406	0.21459	0.192927	1.26396	2.89796	1.99821	3.19132	3.79574	3.72426	8.92539	29.8057	15.5112
An11g00330	ANI_1_1544094 hypothetical protein	0.328327	0.464021	0.449345	0.995568	2.46399	1.83028	4.73917	5.30517	5.24136	8.11399	24.2201	15.2548
An11g01630	ANI_1_228094 thiazole biosynthetic enzyme	0.132467	0.00350143	0.121873	0.782158	2.319	1.0855	681.61	623.238	676.616	1069.9	3106.31	1320.5
An11g02540	ANI_1_356094 2-oxoglutarate/malate carrier protein	0.0824385	0.261434	-0.00213644	0.774993	2.89943	1.80462	5.56417	6.43127	5.19042	9.60864	45.2573	20.6575
An11g03120	ANI_1_432094 xylosidase/arabinosidase	-0.226514	-0.660999	-0.111069	0.142678	2.02977	-0.700796	8.19131	5.80118	8.95703	10.8718	42.9124	5.61613
An11g03340	ANI_1_460094 alpha-amylase A type-1/2	-0.116697	0.329558	1.53498	1.56437	5.51538	3.44596	12.8048	17.8091	42.3745	43.2673	683.629	162.117
An11g03350	ANI_1_1808094 efflux pump antibiotic resistance protein	0.0119877	0.00476476	0.230849	-0.182841	2.97364	0.710917	5.25172	5.2205	6.27584	4.46198	47.7017	9.14841
An11g03450	ANI_1_1820094 hypothetical protein	0.328245	1.67927	0.69053	2.24666	4.02217	2.50774	58.0731	149.692	74.9361	222.301	763.493	266.597
An11g03680	ANI_1_502094 alcohol dehydrogenase	-0.133741	0.305619	1.07346	2.57273	2.9337	1.07307	0.218521	0.652317	1.81343	6.95356	9.21465	1.81266
An11g05120	ANI_1_2006094 hypothetical protein	0.266596	-0.289799	0.0438028	-0.355277	2.71389	0.251342	0.888491	0.284173	0.618257	0.227192	9.29965	0.868629
An11g06430	ANI_1_846094 hypothetical protein	0.139438	-0.261162	-0.169986	0.592867	2.83049	0.598175	1.2256	0.685986	0.795977	2.04749	13.3726	2.05872
An11g06440	ANI_1_2160094 alcohol dehydrogenase	0.0823611	0.506153	0.77133	0.74136	2.37349	0.714906	0.480344	0.985806	1.38651	1.33744	6.24539	1.29497
An11g06450	ANI_1_2162094 hypothetical protein	0	0	0	0	3.20074	1.29859	0	0	0	0	8.19433	1.45988
An12e02230	5SrRNA 5S ribosomal RNA	0	0.859204	0	0	2.27293	0	0	0.814037	0	0	3.83304	0
An12g02280	ANI_1_1496104 hypothetical protein	0.391216	0.314073	-0.323213	0.358217	2.4547	1.08538	0.993878	0.890063	0.215162	0.948789	7.33429	2.22598
An12g02320	ANI_1_1500104 short-chain dehydrogenase/reductase	0.0126823	3.06609	2.15535	4.69674	5.6519	7.07067	2.32835	26.6309	13.6972	84.56	164.883	442.502
An12g02330	ANI_1_1502104 metallo-beta-lactamase superfamily protein	0.38735	2.08432	1.87743	2.9411	3.98033	4.74433	3.78184	14.5037	12.4324	27.077	56.7019	96.9887
An12g03020	ANI_1_1618104 MFS multidrug transporter	-0.124936	-0.0843559	0.562578	0.688268	2.10019	1.79132	0.993501	1.05037	2.21054	2.5028	8.32068	6.52433
An12g04090	ANI_1_1728104 hypothetical protein	-0.0459908	-0.113446	0.0480814	0.440038	2.68374	2.58675	31.0595	29.5951	33.2197	43.9021	211.662	197.834
An12g05000	ANI_1_1806104 cyclohexanone 1,2-monooxygenase	-0.0613732	0.551893	-0.0358028	-0.261427	2.25309	1.48805	1.16491	2.31171	1.20363	0.884596	9.76867	5.33669
An12g05750	ANI_1_1906104 MFS phosphate transporter	0.132816	1.01931	0.585822	10.2832	10.5471	10.1477	1.09131	2.86616	1.86277	2375.8	2852.93	2162.64
An12g05810	ANI_1_1908104 multicopper oxidase	0.0396813	0.200435	-0.139412	4.32917	4.76168	6.34032	0.175085	0.313594	0.0379037	21.9792	30.0121	91.6295
An12g06300	ANI_1_764104 protein TOXD	-0.0516324	-0.832427	-0.522322	-0.389795	2.48841	0.584264	1.31164	0.34548	0.668123	0.828617	12.4447	2.59206
An12g06590	ANI_1_2010104 NAD dependent epimerase/dehydratase family protein	-0.265314	0.220567	-0.464464	0.615451	3.93456	0.712576	0.252691	0.75432	0.0911737	1.30665	22.0215	1.46728
An12g07450	ANI_1_888104 sugar transporter	0.282116	0.545541	0.935456	0.32334	3.86941	2.92779	3.10643	3.92905	5.45862	3.22546	48.3569	24.6975
An12g08280	ANI_1_2146104 inulinase	-0.188082	-0.238425	-0.243414	-0.0771972	2.37253	1.4213	0.156291	0.116638	0.112783	0.248668	5.82164	2.5281
An12g08890	ANI_1_1068104 hypothetical protein	0.123118	0.441547	0.462622	1.19675	2.71471	2.86741	33.5764	42.1158	42.7503	71.7737	207.414	230.683
An12g10630	ANI_1_2376104 acid phosphatase	-0.172721	-0.393884	-0.384298	2.85179	2.32601	0.906068	3.50832	2.86757	2.89335	35.6845	24.4806	8.52276
An13g01730	ANI_1_648114 hypothetical protein	0	0	0	0	2.27759	0.151592	0	0	0	0	3.84868	0.110794
An13g01750	ANI_1_652114 acid phosphatase	0.0550679	0.0967306	0.201993	4.66789	5.1332	4.20884	70.729	72.8306	78.4189	1754.06	2422.06	1275.74
An13g01760	ANI_1_246114 oligopeptide transporter	0.328275	0.456184	-0.012036	2.43345	4.96758	3.58646	1.29662	1.50954	0.814033	8.88118	56.2346	20.9736
An13g02060	ANI_1_680114 cytochrome P450	-0.321466	-0.763618	-0.327555	3.86387	3.35307	1.66805	1.18389	0.607421	1.17469	38.7322	26.8854	7.67231
An13g02540	ANI_1_338114 glutathione S-transferase	0.292395	1.03455	1.12118	1.59082	2.12639	3.25685	123.095	206.57	219.415	304.223	441.427	967.594
An13g02590	ANI_1_342114 sugar transporter	-0.0100342	0.283001	0.353869	2.16444	4.05719	2.72307	3.21155	4.16006	4.41986	18.0119	69.5993	27.0019
An13g02730	ANI_1_360114 hypothetical protein	-0.259758	0.131784	0.938759	1.39596	2.48942	1.61966	169.603	222.796	390.539	536.534	1146.02	626.693
An13g03360	ANI_1_800114 hypothetical protein	-0.0651061	1.07898	0.0614956	1.12115	2.55482	1.03374	1.2398	3.95008	1.44523	4.0969	12.7684	3.79728
An13g03370	ANI_1_802114 hypothetical protein	0.236827	0.442039	0.128507	0.861699	2.41806	2.04806	5.31369	6.27877	4.857	8.73617	27.6352	21.1574
An13g03380	ANI_1_804114 dioxygenase	-0.00519322	0.949398	0.541104	0.378486	2.00066	0.265772	16.4321	32.784	24.4567	21.7431	69.0122	20.0339
An13g03600	ANI_1_448114 phosphatidylglycerol specific phospholipase	-0.157989	-0.0941026	-0.27729	1.86147	2.64642	3.07394	32.9658	34.5037	30.2701	136.708	236.277	318.116
An14g01480	ANI_1_240124 short-chain dehydrogenase/reductase family protein	-0.431043	-0.651683	-0.755703	1.96121	2.04101	0.277106	17.1977	14.617	13.5306	94.5337	99.9668	28.7297
An14g01540	ANI_1_1154124 MFS transporter (Mch2)	0.0637442	-0.268894	-0.25034	1.57614	2.55209	1.57377	7.18488	5.49947	5.5836	22.3501	44.9283	22.3117
An14g01550	ANI_1_248124 acid phosphatase	-0.16202	-0.272781	-0.0519656	4.91066	5.89402	4.79777	4.20469	3.82006	4.61726	174.155	345.295	160.972
An14g02650	ANI_1_1248124 5'/3'-nucleotidase SurE family protein	0.0565769	0.348949	0.43091	2.73367	2.97866	2.49193	22.8782	28.2424	29.9518	151.716	179.982	128.156
An14g02660	ANI_1_1250124 NPP1 domain protein	0.117781	0.242631	0.270996	4.08352	5.28883	6.84734	3.11315	3.48496	3.57401	63.2657	147.189	435.488
An14g02900	ANI_1_1284124 cellobiose dehydrogenase	-0.21138	-0.715061	-0.417687	0.778762	2.09501	3.183	4.78151	3.07773	4.01114	10.4843	27.5979	59.7926
An14g02920	ANI_1_1288124 unsaturated rhamnogalacturonan hydrolase	-0.0245046	0.152625	0.176021	0.472077	2.2399	2.6946	4.20829	4.88866	4.98494	6.34821	24.0236	33.2948
An14g04240	ANI_1_1408124 glycosyl hydrolase, family 92 protein	0.0386204	-0.383586	-0.504435	3.67612	3.24076	3.84699	13.7049	9.97401	9.09221	182.004	134.333	205.013
An14g04260	ANI_1_1410124 hypothetical protein	-0.0574809	0.298258	0.0907701	0.986753	2.24381	3.84301	0.699967	1.17535	0.883946	2.50579	7.37911	24.3866
An14g04520	ANI_1_638124 hypothetical protein	-0.0639618	-0.0468128	-0.239604	1.25953	3.80692	4.14841	8.01487	8.12267	6.98153	21.5616	130.89	166.113
An14g04590	ANI_1_644124 Inositol hexakisphosphate kinase	-0.0803693	-0.109081	-0.480426	2.21423	2.8096	2.13898	39.4542	38.6571	29.6574	197.476	298.868	187.388
An14g04660	ANI_1_1440124 aromatic ring-opening dioxygenase , catalytic LigB subunit	0.128841	0.320283	0.318255	0.317232	5.12508	4.45094	2.59284	3.10268	3.09692	3.09401	113.672	70.8653
An14g06670	ANI_1_912124 arrestin (or S-antigen), N-terminal domain protein	-0.406745	-0.361791	-1.14085	0.953468	2.70722	1.56699	26.2401	27.1023	15.3765	68.9316	234.833	105.995
An14g06980	ANI_1_962124 oleate delta-12 desaturase	-0.211624	-0.0960102	-0.425536	0.0764125	2.08335	1.70711	0.321054	0.431278	0.139008	0.612978	5.48302	3.9948
An14g07240	ANI_1_1694124 hypothetical protein	0.201752	0.221366	0.557083	1.19178	3.02008	0.942238	1.09879	1.12752	1.68494	3.16869	13.8038	2.50654
An15g02140	ANI_1_1256134 hypothetical protein	0.0779668	0.356425	0.0350616	1.43498	3.74456	2.85133	3.43328	4.37712	3.30338	10.3561	55.2963	29.3103
An15g02150	ANI_1_1258134 hypothetical protein	-0.155275	-0.241775	0.186899	1.65152	2.17542	2.4926	12.634	11.8405	16.2833	46.7005	67.5854	84.45
An15g02180	ANI_1_1262134 hypothetical protein	-0.127034	0.747618	0.479023	1.10141	2.7782	2.72056	6.88915	13.4653	11.008	17.4854	58.1008	55.786
An15g03300	ANI_1_1354134 hypothetical protein	0.319461	0.405468	0.127576	-0.774683	2.19446	2.91254	8.6282	9.21965	7.42912	3.50999	34.3165	57.0953
An15g03730	ANI_1_1386134 alpha/beta superfamily hydrolase	0.111238	-0.0768157	-0.201627	0.0525491	2.36781	2.09623	0.242172	0.0903648	0	0.192654	4.93579	3.91727
An15g03740	ANI_1_1388134 short chain dehydrogenase/reductase family oxidoreductase	0.0441942	0.0947437	0.250698	0.543976	3.51519	3.51716	0.425671	0.476509	0.645065	1.0159	14.8086	14.8302
An15g03880	ANI_1_1406134 hypothetical protein	0.000724445	0.343891	0.613965	0.539261	2.02568	3.13697	49.0988	62.5523	75.6358	71.7685	202.892	439.485
An15g03940	ANI_1_558134 glucose transporter rco-3	0.254166	0.416536	0.690617	0.253805	2.59161	2.82133	231.599	259.308	313.77	231.541	1174.57	1377.48
An15g04760	ANI_1_1520134 glycosyl hydrolase family 71 protein	-0.294527	-0.820038	-1.16409	2.21198	4.56628	0.404099	1.58262	0.794182	0.413503	13.6756	74.0431	3.19149
An15g06140	ANI_1_1662134 HET-C domain protein HetC	-0.153388	0.123196	-0.297248	1.00247	2.55022	1.97532	7.99798	9.89946	7.14402	19.049	57.6156	38.3504
An15g07520	ANI_1_1020134 phosphoglycerate mutase family protein	-0.195029	-0.602326	-0.220721	4.75251	4.18038	5.01263	12.6735	9.31031	12.4322	420.929	282.798	504.291
An16g00550	ANI_1_1358144 cyanide hydratase	-0.23325	-0.176643	-0.753026	1.76849	1.99689	0.703876	5.95147	6.22965	3.84851	26.8394	31.6149	12.3101
An16g01330	ANI_1_164144 vitamin H transporter	-0.112219	0.625786	0.599919	2.66825	2.42331	2.55951	0.296811	1.16291	1.12448	7.91007	6.51877	7.26319
An16g01340	ANI_1_166144 Glyoxalase domain-containing protein 5	0.236653	4.69691	3.89636	5.70023	6.20475	7.89048	16.284	379.466	217.437	761.688	1080.98	3479.77
An16g01710	ANI_1_234144 L-arabitol dehydrogenase	-0.143232	0.234042	-0.245861	1.29156	2.00534	1.45075	0.574568	1.04518	0.466449	3.25673	5.98143	3.75333
An16g01850	ANI_1_260144 BYS1 domain protein	-0.63782	-0.163808	-0.235561	2.34758	5.2966	2.9613	9.21623	13.19	12.5015	79.9069	623.781	122.804
An16g02440	ANI_1_1576144 hypothetical protein	-0.0307112	0.0398698	-0.111655	4.27064	5.48132	4.57521	3.97563	4.2251	3.70415	97.1035	226.056	120.163
An16g02930	ANI_1_406144 C-5 sterol desaturase	0.216101	1.43746	1.8851	2.12131	2.04979	0.124902	25.2569	60.2222	82.4952	97.3483	92.592	23.6484
An16g06190	ANI_1_1848144 metabolite transport protein GIT1	0.0392506	0.732327	0.15755	6.80217	6.46442	7.73729	6.80667	11.6213	7.47379	846.827	669.866	1620.09
An16g06300	ANI_1_1862144 low affinity iron transporter	-0.284469	-0.401523	-1.00921	0.809757	3.3018	3.0002	33.8557	31.1393	20.0913	73.4164	417.647	338.669
An16g06510	ANI_1_864144 trans-aconitate 2-methyltransferase	0.0791576	0.729241	0.630408	2.39723	4.0803	5.47702	12.7053	20.5071	19.0831	67.3434	218.457	576.839
An16g07080	ANI_1_934144 hypothetical protein	0.654367	2.02727	3.20577	3.78066	3.04448	1.27396	354.948	920.874	2085.58	3107.09	1864.87	545.895
An16g08160	ANI_1_2036144 hypothetical protein	-0.109881	-0.144312	-0.599705	-0.0151113	2.65997	0.496906	0.541443	0.50509	0.0976794	0.646099	9.51323	1.34741
An18g00410	ANI_1_964164 hypothetical protein	0.0459814	0.173437	0.149595	3.65276	2.22317	1.47958	0.816124	0.983872	0.951355	21.1256	7.21384	3.9057
An18g00690	ANI_1_1004164 hypothetical protein	-0.0372064	-0.212781	-0.920179	-0.628665	2.24803	2.07675	3.52406	3.00567	1.45317	2.00249	21.0522	18.5836
An18g00700	ANI-1-1006164 bicyclomycin resistance protein	-0.0217127	0.174231	-0.190877	0.306648	2.82727	0.525967	0.178817	0.350303	0.0483893	0.480106	7.49328	0.723116
An18g01300	ANI_1_1064164 hypothetical protein	0.176728	0.432106	0.0473405	0.995776	2.07092	3.11388	2.25957	2.89078	1.97996	4.75067	11.1163	23.9649
An18g01320	ANI-1-152164 aspartic-type endopeptidase opsB	0.306077	0.952345	0.86473	0.788369	2.24731	2.21483	129.426	203.131	191.103	181.2	499.878	488.73
An18g01340	ANI-1-1068164 acid phosphatase	0.0177656	0.172973	-0.0356756	1.76631	2.21136	2.69627	0.590276	0.770903	0.532446	4.34362	6.2746	9.18083
An18g01480	ANI_1_1092164 cytochrome P450 monooxygenase	0.039461	0.886543	1.78634	2.69022	2.13514	-0.347972	0.673409	2.01023	4.6165	9.50894	6.15258	0.279302
An18g01570	ANI_1_188164 hypothetical protein	0.533154	1.68744	2.9764	2.78586	2.06662	0.371776	11.1248	25.9868	64.9428	56.784	34.0991	9.84168
An18g01790	ANI_1_1134164 hypothetical protein	0.305065	1.00616	1.3721	1.98778	2.32484	0.462115	3.42723	6.1975	8.2756	13.2128	16.9534	3.93638
An18g03570	ANI-1-456164 beta-glucosidase A	-0.620533	-1.39336	-1.45078	0.955729	3.93193	2.12846	6.21382	3.22202	3.0573	20.5113	168.276	47.4948
An18g04140	ANI_1_542164 acid phosphatase	0.0430928	0.0650387	-0.260278	4.04123	5.49698	5.1961	1.41698	1.45403	0.958619	37.6219	104.939	84.9969
An18g04170	ANI-1-548164 dual specificity phosphatase catalytic domain protein	0.0886743	0.23493	0.140708	3.18803	3.65464	3.24116	11.7662	13.1282	12.235	108.411	150.19	112.515
An19g00210	ANI-1-24184 hypothetical protein	0.359031	1.73099	2.726	2.74781	2.87106	1.15115	355.575	921.897	1838.41	1866.43	2032.98	616.45
	Cis-Aconitate decarboxylase	0.048111	10.6167	11.0098	9.47262	10.7236	10.7171	3.53613	6887.96	9045.79	3116.06	7417.64	7384.55
	Hygromycin	0.229856	0.16983	-0.272077	8.8447	10.0422	10.0082	0.940145	0.861077	0.370053	759.605	1743.36	1702.8
	Putative MTT transporter	-0.18425	0.183385	-0.165185	8.46279	9.85967	7.88824	0.19242	0.538503	0.208282	477.021	1257.78	319.99
	Putative MSF transporter	0.069997	1.43921	6.55712	7.4944	9.18752	5.20187	0.301425	2.36197	115.745	222.557	721.882	44.6316
	amdS A enzyme	-0.00023355	8.56745	10.5098	7.57351	7.89724	6.31906	0.367228	517.763	1992.72	259.475	325	108.179
	ANI_1_1548064 hypothetical protein	0.0732206	1.23946	-0.0337814	1.56371	2.74221	0.00113868	2.69884	7.30115	2.43443	9.39313	22.524	2.51858
	ANI_1_1426164 phosphoglycerate mutase family protein	0.106526	-0.106204	-0.150215	0.611083	2.47918	4.09793	11.7492	10.0013	9.6708	17.0872	65.0273	201.776
	ANI_1_1518134 hypothetical protein	-0.478372	0.432763	0.83378	1.29351	2.45377	0.606209	1.51235	3.72454	5.23846	7.57962	18.1754	4.32809
	ANI_1_156074 hypothetical protein	-0.0111043	-0.253336	-1.92642	2.51303	2.31585	0.0771888	9.06153	7.50638	1.66745	56.8766	49.4832	9.69653
	ANI_1_2546024 hypothetical protein	-0.0456333	-0.0203314	0.609783	-0.493254	2.31329	2.28012	6.94234	7.08286	11.5097	4.82373	39.7432	38.8171
	ANI_1_1184024 hypothetical protein	0.184983	0.603349	0.942039	0.666409	2.30292	3.11029	391.704	523.815	662.685	547.263	1703.63	2982.12
	ANI_1_588114 siderochrome-iron transporter	0.0344402	0.283219	0.807156	1.06317	2.08097	1.27408	0.891571	1.24757	2.23172	2.85924	6.81429	3.46675
	ANI_1_438044 hypothetical protein	0.00892456	0.157766	0.59946	0.870223	2.06346	3.03877	0.463177	0.622194	1.20326	1.65811	5.07817	10.9501
	ANI_1_3098014 hypothetical protein	0.226213	0.66709	-0.37505	-0.0224044	2.04842	1.54333	2.27525	3.44592	1.15897	1.75679	10.582	7.16086
