# Supplementary material for: Itaconic acid degradation in Aspergillus niger: the role of unexpected bioconversion pathways
Source: Fungal Biol Biotechnol. 2019 Jan 4;6:1. doi: 10.1186/s40694-018-0062-5 (PMC6320622; doi:10.1186/s40694-018-0062-5)
Supplement: Supplementary file 5 — Additional file 5. Transcriptome data of downregulated genes in CitB#99 vs AB1.13 with a 2logR cut off at -2.0. [file 40694_2018_62_MOESM5_ESM.xlsx]

## Sheet: Blad1
Locus Tag	Old Locus Tag	Annotation	AB1.13	AB1.13 CAD	AB 1.13 CAD+MTT+MFS	AB1.13 #49B	CitB#99	CitB#113	AB1.13	AB1.13 CAD	AB 1.13 CAD+MTT+MFS	AB1.13 #49B	CitB#99	CitB#113
ANI_1_46014	An01g00370	ANI_1_46014 aspartic endopeptidase (AP1)	0.0985124	-0.178743	-0.316526	-1.57675	-4.78679	-4.8881	1351.68	1115.18	1013.51	422.538	44.7691	41.6655
ANI_1_62014	An01g00530	ANI_1_62014 aspergillopepsin-2 heavy chain	-0.440611	-1.16048	-1.33256	-0.997118	-2.73947	-4.97032	67.2128	40.4156	35.7589	45.3811	12.8625	1.95317
ANI_1_94014	An01g00780	ANI_1_94014 endo-1,4-beta-xylanase A	-0.486344	-1.08041	-1.43482	3.16101	-2.03124	-2.151	16.189	10.3873	7.90694	214.384	4.89103	4.42175
ANI_1_2240014	An01g01380	ANI_1_2240014 hypothetical protein	0.201644	0.470767	0.294974	-0.899057	-2.18059	-1.84002	35.2939	42.7369	37.7195	15.9235	5.96163	7.81521
ANI_1_324014	An01g02460	ANI_1_324014 MHYT domain signaling protein	-0.0456311	0.0717015	0.480889	-1.52775	-3.02428	-2.94856	30.468	33.1342	44.3281	10.2643	2.99214	3.20727
ANI_1_2416014	An01g03250	ANI_1_2416014 cytochrome P450	-0.0785207	-0.225486	-0.481037	-1.67819	-3.4305	-4.54133	32.2271	29.009	24.1375	9.96339	2.2542	0.506784
ANI_1_2450014	An01g03790	ANI_1_2450014 urea active transporter 1	-0.0543563	-0.172062	-0.192017	-0.0984069	-4.28701	-5.83791	116.82	107.589	106.098	113.277	5.26708	1.13894
ANI_1_2456014	An01g03900	ANI_1_2456014 ABC multidrug transporter	-0.00284439	-0.520919	-0.406873	-1.00603	-2.95749	-4.29416	48.4159	33.5073	36.3458	23.6535	5.37426	1.52379
ANI_1_618014	An01g04830	ANI_1_618014 MYB family conidiophore development protein FlbD	0.0581414	-0.449383	-0.706335	-0.424799	-2.00025	-3.75308	318.082	223.451	186.833	227.309	75.6063	21.7307
ANI_1_686014	An01g05370	ANI_1_686014 hypothetical protein	0.124443	-0.401491	-0.19963	-0.868052	-2.80174	-4.42647	297.064	206.008	237.097	148.809	38.2139	11.7159
ANI_1_702014	An01g05530	ANI_1_702014 F-box domain protein	0.220318	0.434516	0.268092	-1.18466	-2.00809	-2.06985	58.2551	67.7393	60.2501	21.3761	11.6447	11.1148
ANI_1_1064014	An01g08010	ANI_1_1064014 calcium transporter	-0.042684	-0.260773	-0.387727	-0.164475	-2.23377	-2.31777	169.205	145.326	133	155.426	36.2725	34.1644
ANI_1_1066014	An01g08020	ANI_1_1066014 glutamyl-tRNA synthetase	0.0725517	-0.311195	-0.978412	-1.52521	-3.84421	-3.88045	80.1511	61.1979	38.1673	25.8114	4.37318	4.23991
ANI_1_2844014	An01g08720	ANI_1_2844014 ABC multidrug transporter	0.268169	0.0534201	-0.135264	-0.482701	-3.13272	-3.72165	18.4663	15.7741	13.7177	10.5678	0.842951	0.225267
ANI_1_2954014	An01g09970	ANI_1_2954014 hypothetical protein	0.369057	-0.0312307	0.430261	-1.61712	-4.28761	-4.34451	66.3715	50.0479	69.2912	16.005	1.67104	1.56774
ANI_1_1362014	An01g09980	ANI_1_1362014 Asp-hemolysin	0.319853	-0.141094	0.509197	-1.06945	-4.21408	-3.94315	347.938	252.507	396.875	132.207	14.0626	17.1743
ANI_1_1416014	An01g10580	ANI_1_1416014 ribonuclease T2	-0.0776792	-0.572126	-0.651661	-0.193	-2.14769	-1.9753	115.861	81.9516	77.5023	106.883	26.8313	30.3637
ANI_1_3052014	An01g11310	ANI_1_3052014 hypothetical protein	0.336852	0.509652	1.2255	-0.0935039	-2.24074	-1.74597	10.4491	11.9059	20.1973	7.49614	0.917962	1.70259
ANI_1_3054014	An01g11320	ANI_1_3054014 hypothetical protein	0.39245	0.209834	0.25745	-1.43418	-3.97465	-2.99287	335.078	295.119	305.056	93.7481	15.2858	31.163
ANI_1_3056014	An01g11330	ANI_1_3056014 hypothetical protein	0.476978	0.439945	0.44252	-0.979847	-2.8425	-1.84565	81.7947	79.6965	79.8406	29.1616	7.29356	15.5509
ANI_1_1562014	An01g11600	ANI_1_1562014 MFS transporter	-0.1778	-0.383732	-1.05562	-2.41597	-2.58003	-3.14764	8.20577	6.98121	4.00968	0.95121	0.74148	0.175033
ANI_1_1572014	An01g11640	ANI_1_1572014 ammonium transporter	0.217705	0.02846	0.206007	-1.35654	-5.02476	-4.23991	222.816	195.301	221.009	74.1616	4.91224	9.18626
ANI_1_3138014	An01g11940	ANI_1_3138014 integral membrane protein	0.00701997	0.216578	0.374029	-1.91755	-2.58858	-3.91112	94.3736	109.284	122.001	24.1231	14.7788	5.30885
ANI_1_3238014	An01g13290	ANI_1_3238014 choline transport protein	-0.104271	-0.345681	-1.73931	-0.412805	-2.59584	-1.76627	53.9197	45.4576	16.6821	43.3456	8.76545	16.3547
ANI_1_1894014	An01g14000	ANI_1_1894014 hypothetical protein	0.234298	0.495204	0.281581	-1.84097	-2.06005	-2.21118	149.489	179.321	154.503	34.7099	29.6787	26.6276
ANI_1_1902014	An01g14040	ANI_1_1902014 hypothetical protein	0.0555452	-0.116905	-0.406453	-0.0931733	-2.04894	-2.67889	59.3126	52.5175	42.7857	53.4051	13.0247	8.06277
ANI_1_3344014	An01g14400	ANI_1_3344014 hypothetical protein	0.0373199	0.0183724	0.101066	-2.86565	-4.56024	-4.69326	63.0466	62.2109	65.94	7.5628	1.6454	1.4124
ANI_1_1960014	An01g14540	ANI_1_1960014 C6 finger domain protein	-0.0239227	-0.298222	-0.419081	-1.8473	-2.09352	-2.14302	22.6474	18.5529	16.9816	5.68178	4.63343	4.4434
ANI_1_3374014	An01g14680	ANI_1_3374014 hypothetical protein	-0.410036	0.0842045	0.241685	-1.22439	-3.75294	-4.59145	53.7713	76.1497	85.048	30.1464	4.39807	2.01873
ANI_1_3420014	An01g15020	ANI_1_3420014 O-methyltransferase	-0.857544	-1.44172	-1.00675	-1.6308	-3.19104	-3.52347	5.34637	3.23322	4.7228	2.71324	0.259135	0
ANI_1_2084024	An02g00010	ANI_1_2084024 hypothetical protein	0.0710883	0.0450413	0.121404	-0.741717	-2.02126	-2.59666	15.3899	15.0967	15.9716	8.33036	2.84342	1.57932
ANI_1_2166024	An02g00540	ANI_1_2166024 hypothetical protein	-0.050678	-0.538763	-0.882078	-0.848665	-2.43902	-2.67058	18.9541	13.2267	10.2139	10.4766	2.81126	2.2461
ANI_1_2168024	An02g00560	ANI_1_2168024 purine permease	-0.269653	-0.556507	-0.643695	-1.31151	-3.55535	-3.61043	9.73294	7.79766	7.28173	4.21301	0.100594	0.059365
ANI_1_2170024	An02g00570	ANI_1_2170024 hypothetical protein	-0.107747	-0.21727	-0.440161	-0.926229	-3.51681	-4.29732	19.835	18.3118	15.5473	10.8142	0.961389	0.14184
ANI_1_104024	An02g00810	ANI_1_104024 O-methyltransferase	0.19077	-0.687311	-0.982952	0.241434	-2.27193	-4.03207	1085.59	590.201	480.658	1124.42	196.114	57.1918
ANI_1_2248024	An02g01255	ANI_1_2248024 hypothetical protein	0.185142	0.067271	-0.364085	-1.0057	-2.94038	-1.79386	167.424	154.211	114.099	72.7777	18.2988	41.7232
ANI_1_2250024	An02g01260	ANI_1_2250024 hypothetical protein	0.120998	-0.0510041	-0.426496	-1.86719	-3.93785	-4.98348	86.7923	76.9253	59.0682	21.1284	4.26771	1.55185
ANI_1_382024	An02g02870	ANI_1_382024 alcohol dehydrogenase	-0.078711	-0.197871	-0.329184	-0.495564	-2.77653	-2.18256	66.563	61.2069	55.7949	49.6086	9.41323	14.7176
ANI_1_690024	An02g04910	ANI_1_690024 ABC transporter	0.459241	0.679815	0.911396	-0.818559	-2.17066	-3.20587	323.906	377.58	443.498	132.999	51.4904	24.6124
ANI_1_708024	An02g05060	ANI_1_708024 hypothetical protein	-0.0281064	-1.14913	-1.33622	-1.97971	-4.81345	-5.50225	810.002	371.871	326.521	208.667	28.4096	17.2448
ANI_1_2586024	An02g05920	ANI_1_2586024 hypothetical protein	-0.0199618	0.109893	0.656706	-0.270999	-3.72116	-4.09162	83.9602	91.9621	134.804	70.3914	5.53198	4.0527
ANI_1_860024	An02g06320	ANI_1_860024 hydroxymethylglutaryl-CoA synthase	0.234358	-0.053051	0.0202182	-1.0509	-2.10155	-2.96024	682.513	559.052	588.229	279.443	134.384	73.6581
ANI_1_882024	An02g06440	ANI_1_882024 RTA1 domain protein	0.0980116	0.340627	0.487801	-0.225339	-2.86516	-3.57028	164.973	195.369	216.458	131.648	20.283	12.0549
ANI_1_2688024	An02g07440	ANI_1_2688024 hypothetical protein	0.0437865	-0.0316495	0.00776238	-1.66365	-2.36052	-1.70313	62.2774	59.0537	60.7169	18.3758	10.9531	17.8527
ANI_1_2764024	An02g08200	ANI_1_2764024 hypothetical protein	1.05358	2.54288	1.88481	-0.638985	-4.80206	-3.75317	308.27	867.281	549.25	94.6804	4.34086	10.0499
ANI_1_1254024	An02g08750	ANI_1_1254024 nucleoside-diphosphate-sugar epimerase	0.0356248	-0.0130262	-0.124762	-0.113614	-2.51568	2.50562	10.5081	10.1264	9.29723	9.37711	0.963277	62.7596
ANI_1_1256024	An02g08760	ANI_1_1256024 fungal specific transcription factor	-0.152701	-0.470461	-0.489555	-0.0909158	-2.74129	-0.401121	8.94305	6.97746	6.87257	9.37813	0.653011	7.37024
ANI_1_2826024	An02g08770	ANI_1_2826024 hypothetical protein	0.508512	1.43774	1.44365	1.63432	-2.29739	-0.184398	9.68656	19.3499	19.4335	22.3206	0.528189	5.61076
ANI_1_2828024	An02g08780	ANI_1_2828024 hypothetical protein	0.0389597	0.741787	0.628973	1.2135	-2.01227	0.486761	3.41597	6.18784	5.64719	8.96774	0.0654754	5.02321
ANI_1_2834024	An02g08810	ANI_1_2834024 hypothetical protein	0.0211925	-0.0431409	-0.325053	0.617433	-3.71957	0.611216	508.124	485.92	399.492	768.68	37.084	765.37
ANI_1_1264024	An02g08820	ANI_1_1264024 clathrin-coated vesicle protein	-0.0731246	0.0113887	0.102411	-0.074702	-3.61198	-0.78503	37.6486	39.9803	42.6491	37.6063	2.32531	22.5955
ANI_1_2864024	An02g09060	ANI_1_2864024 protein kinase domain-containing protein	-0.0483686	-0.00210695	-0.023163	-1.04835	-3.01937	-4.54732	157	162.149	159.785	78.0015	19.1511	5.98779
ANI_1_1398024	An02g09890	ANI_1_1398024 hypothetical protein	0.422425	0.0946411	0.213019	-0.47202	-3.1358	-3.85906	7528.93	5998.55	6511.59	4049.76	638.231	386.201
ANI_1_2934024	An02g10110	ANI_1_2934024 hypothetical protein	0.0729662	0.419182	0.277538	-1.91267	-3.25114	-3.25509	11.0143	14.2729	12.8446	2.03363	0.199623	0.196345
ANI_1_3030024	An02g11120	ANI_1_3030024 hypothetical protein	-0.6115	-1.6793	-1.87956	-3.49122	-2.75518	-3.27736	7.6305	3.11716	2.58354	0.172614	0.953097	0.359979
ANI_1_1578024	An02g11320	ANI_1_1578024 UDP-GAL-4-epimerase	-0.227646	-0.925794	-1.2613	-1.08404	-2.15596	-2.69081	27.1078	16.3246	12.7299	14.5248	6.38495	4.0973
ANI_1_3086024	An02g11830	ANI_1_3086024 glutathione S-transferase Ure2-like protein	-0.0385126	-1.19893	-1.10118	-2.04138	-2.34384	-1.19196	14.336	5.86106	6.34204	2.82637	2.1027	5.89427
ANI_1_3182024	An02g12850	ANI_1_3182024 hypothetical protein	-0.0154846	-0.646381	-0.744111	-0.676946	-3.41078	-3.11328	216.513	139.464	130.264	136.52	19.6729	24.4071
ANI_1_924034	An03g00250	ANI_1_924034 hypothetical protein	0.271341	-0.0224946	0.793479	0.0432607	-2.06412	-2.21004	20.4987	16.5371	29.8739	17.3549	3.25959	2.84983
ANI_1_936034	An03g00370	ANI_1_936034 hypothetical protein	0.0697969	0.183655	0.077074	-0.350025	-2.44031	-2.65275	7.55442	8.2569	7.59768	5.39458	0.501666	0.296056
ANI_1_942034	An03g00410	ANI_1_942034 amidase	0.0882102	0.198856	0.180372	-2.67605	-3.15414	-3.48468	42.1286	45.5664	44.9736	5.34804	3.55743	2.62426
ANI_1_952034	An03g00490	ANI_1_952034 alpha-acetolactate decarboxylase	-1.10858	-1.8889	-2.4449	-2.38129	-2.8141	-2.90183	3.50987	1.62582	0.786041	0.866543	0.382772	0.301189
ANI_1_964034	An03g00580	ANI_1_964034 cytochrome P450 monooxygenase	-0.287836	-1.86398	-1.48627	-3.51994	-5.99885	-7.27349	228.744	76.0512	99.111	23.4503	3.38589	0.812815
ANI_1_966034	An03g00590	ANI_1_966034 hypothetical protein	-0.306081	-2.27166	-1.67394	-4.01553	-5.8724	-6.5022	94.1098	23.3516	35.8519	6.27058	1.00722	0.297204
ANI_1_102034	An03g00910	ANI_1_102034 NADH-dependent flavin oxidoreductase	-0.231082	-1.53435	-1.39677	-2.91944	-3.82423	-4.62074	35.5146	13.796	15.2765	4.66488	2.02566	0.741995
ANI_1_1008034	An03g01010	ANI_1_1008034 aorsin	0.0745783	0.224628	0.154412	-0.844495	-2.90495	-4.12254	38.3478	42.6606	40.5865	19.809	3.98876	1.14516
ANI_1_1046034	An03g01450	ANI_1_1046034 hypothetical protein	-0.197281	-0.832561	-1.38246	-2.48671	-6.29186	-6.42284	73.8306	47.1771	31.9082	14.3071	0.095034	0
ANI_1_170034	An03g01460	ANI_1_170034 1-aminocyclopropane-1-carboxylate oxidase	-0.100988	-0.861844	-1.26696	-2.52281	-5.42864	-6.3189	114.811	67.3456	50.6129	20.6127	1.88381	0.555863
ANI_1_1048034	An03g01470	ANI_1_1048034 hypothetical protein	-0.0733077	-1.23687	-1.65719	-2.34751	-4.52332	-4.71808	37.5292	16.1997	11.8527	6.965	0.762794	0.540192
ANI_1_1050034	An03g01480	ANI_1_1050034 C2H2 finger domain transcription factor	-0.0202022	-0.871887	-0.601377	-1.86652	-3.43422	-4.52446	72.0791	39.4959	47.8475	19.3234	5.85603	2.22016
ANI_1_1054034	An03g01520	ANI_1_1054034 12-oxophytodienoate reductase	-0.0311737	-1.01497	-1.40066	-1.20205	-4.71307	-3.69178	42.1589	20.8233	15.7038	18.1691	0.681429	2.41286
ANI_1_1056034	An03g01530	ANI_1_1056034 xanthine dehydrogenase	-0.274264	-0.773569	-1.31873	-1.18581	-2.01995	-3.73292	34.7602	24.2984	16.3374	18.0106	9.66338	2.25267
ANI_1_182034	An03g01540	ANI_1_182034 FAD dependent oxidoreductase	0.0515936	-0.41906	-0.784792	-1.58	-5.25559	-5.58994	78.939	56.687	43.7694	24.7989	1.019	0.601358
ANI_1_1058034	An03g01560	ANI_1_1058034 pentachlorophenol 4-monooxygenase	-0.013633	-0.332395	-0.663142	-1.14619	-2.14234	-3.57518	38.8943	30.9856	24.4325	17.196	8.12233	2.37893
ANI_1_1062034	An03g01590	ANI_1_1062034 arginine permease	0.127073	0.406241	0.90541	-2.08934	-6.08272	-6.30466	243.244	295.389	417.916	51.5555	2.29982	1.82931
ANI_1_200034	An03g01680	ANI_1_200034 hypothetical protein	0.224514	0.0642439	-0.0764508	-1.25688	-3.18574	-3.80254	6723.52	6016.49	5457.36	2407.34	631.519	411.476
ANI_1_1116034	An03g02040	ANI_1_1116034 methyltransferase	0.15129	-0.0617513	-0.183287	-1.36246	-2.00588	-1.69127	60.7833	52.3015	47.9952	20.6365	12.8515	16.2268
ANI_1_1126034	An03g02100	ANI_1_1126034 esterase	-0.0834855	0.150739	-0.376529	-1.89953	-2.4819	-3.03559	8.94804	10.7016	7.11938	1.82523	0.886873	0.285483
ANI_1_244034	An03g02140	ANI_1_244034 hypothetical protein	0.0645764	0.257641	0.225573	-1.90083	-2.80354	-3.5491	13.3267	15.3781	15.0181	2.66859	0.962269	0.170364
ANI_1_1148034	An03g02320	ANI_1_1148034 hypothetical protein	-0.277693	0.243062	-0.0245857	-2.52661	-3.2677	-3.35939	42.7498	61.7681	51.1398	8.20415	4.50673	4.16766
ANI_1_1150034	An03g02330	ANI_1_1150034 uricase	-0.242425	0.16139	-0.186978	-3.04056	-3.66548	-4.60171	324.659	429.848	337.419	45.8209	29.3613	14.8668
ANI_1_1176034	An03g02580	ANI_1_1176034 hypothetical protein	-0.0354824	-1.09509	-0.180023	-3.36846	-3.41746	-3.09179	13.123	5.77568	11.7766	0.401528	0.354729	0.697806
ANI_1_1232034	An03g03050	ANI_1_1232034 ankyrin repeat-containing protein	-0.0497411	-0.301579	-0.406166	-1.59182	-2.36577	-3.02108	17.387	14.4419	13.3621	5.31393	2.69248	1.3445
ANI_1_1382034	An03g04890	ANI_1_1382034 pentalenene synthase	0.297513	-0.531824	-0.555142	-0.186191	-3.44372	-4.40094	368.424	206.907	203.574	263.19	26.625	13.2282
ANI_1_1384034	An03g04900	ANI_1_1384034 hypothetical protein	0.30368	-0.246387	-0.148462	0.174897	-2.57427	-3.13319	175.973	119.871	128.36	160.86	23.0746	15.3421
ANI_1_1424034	An03g05380	ANI_1_1424034 endoglucanase-1 precursor	0.297183	0.046049	0.274355	-0.551253	-2.77564	-2.66735	58.1461	48.6967	57.2176	31.849	6.02933	6.57725
ANI_1_1452034	An03g05590	ANI_1_1452034 uracil transporter	0.173922	0.275696	0.562336	-1.01113	-2.02044	-2.28547	163.35	175.363	214.127	71.2827	34.9088	28.8827
ANI_1_1514034	An03g06020	ANI_1_1514034 4-carboxymuconolactone decarboxylase	0.194246	-0.433438	-0.369677	-1.29144	-4.30588	-5.27858	5568.62	3603.74	3766.63	1987.79	245.123	124.413
ANI_1_842034	An03g06670	ANI_1_842034 NACHT domain protein	0.165908	-0.0173438	0.265562	-0.333957	-2.19015	-3.78607	870.664	766.688	933.003	615.417	169.257	55.3229
ANI_1_444184	An04g02110	ANI-1-444184 hypothetical protein	-0.180448	-0.757824	-1.0779	-0.737786	-2.49673	-2.47943	34.1286	22.5426	17.8582	22.8718	6.05329	6.13836
ANI_1_678184	An04g03680	ANI-1-678184 dienelactone hydrolase family protein	0.594335	1.83015	1.16112	-0.229077	-1.99723	-2.63177	98.5361	233.421	146.435	55.2482	15.5136	9.63715
ANI_1_1820184	An04g04320	ANI-1-1820184 hypothetical protein	0.0273718	0.189222	0.154032	-0.665199	-2.612	-2.13842	42.8028	48.0031	46.8223	26.103	6.03028	8.76188
ANI_1_1822184	An04g04330	ANI-1-1822184 adenylate-forming enzyme AfeA	0.397773	0.0314423	-0.0130994	-0.919072	-3.15834	-5.89285	107.018	82.795	80.2474	42.3596	8.18328	0.379835
ANI_1_1824184	An04g04340	ANI-1-1824184 polyketide synthase	0.255669	-0.30243	-0.174554	-1.3248	-3.34823	-2.88352	114.971	77.767	85.0674	37.7776	8.53823	12.1631
ANI_1_1828184	An04g04370	ANI-1-1828184 phenylalanine ammonia-lyase	0.16646	-0.103	-0.143921	-2.10969	-4.10864	-3.77639	277.242	229.838	223.382	56.4423	13.3711	17.0929
ANI_1_790184	An04g04480	ANI-1-790184 protein TOXD	0.0436308	-0.269723	-0.147935	-1.79647	-2.52585	-2.5621	137.509	110.468	120.286	37.6859	22.334	21.7549
ANI_1_1940184	An04g06000	ANI-1-1940184 Zn(II)2Cys6 transcription factor	-0.0284501	0.138356	0.0673646	-1.11237	-2.9406	-1.55623	67.8449	76.2833	72.5724	31.4773	8.14594	22.8761
ANI_1_2004184	An04g06950	ANI-1-2004184 homeobox transcription factor	-0.305207	-0.947746	-1.2637	-1.54845	-2.09641	-4.61859	183.412	117.131	93.8974	76.8999	52.2825	8.27537
ANI_1_1390184	An04g09380	ANI-1-1390184 proline transporter	-0.0630637	0.047995	-0.125778	-1.34349	-2.09547	-2.31143	7.91788	8.6315	7.53853	2.67126	1.17996	0.876882
ANI_1_1410184	An04g09520	ANI-1-1410184 O-methyltransferase	-0.289496	-0.430569	-2.04279	-1.27098	-2.04279	-1.94011	2.37126	2.05721	0	0.707402	0	0.0737626
ANI_1_402044	An05g00720	ANI_1_402044 C6 zinc finger domain protein	-0.267074	-0.778356	-1.19629	-2.67098	-2.02105	-2.40305	10.5604	7.11078	5.07088	1.18437	2.42748	1.63016
ANI_1_176044	An05g01410	ANI_1_176044 acyl-CoA oxidase	-0.295604	-0.964551	-1.5038	-2.25389	-4.55034	-7.46376	178.027	111.602	76.4846	45.0696	8.37808	0.244767
ANI_1_478044	An05g01440	ANI_1_478044 amino acid transporter	-0.256324	-0.35085	-0.0633145	-0.331599	-2.28402	-2.10158	9.74973	9.06798	11.2885	9.20322	1.63634	1.99171
ANI_1_506044	An05g01660	ANI_1_506044 multidrug resistance protein CDR1	-0.404109	-0.785913	-0.427161	-1.71586	-2.41078	-2.52988	6.58874	4.82419	6.46845	2.05699	0.888431	0.738792
ANI_1_508044	An05g01680	ANI_1_508044 hypothetical protein	-0.303599	-0.478332	-0.659761	-0.807437	-2.31083	-2.14948	5.29067	4.5731	3.91452	3.43636	0.564807	0.749967
ANI_1_538044	An05g01860	ANI_1_538044 glutamyl-tRNA(Gln) amidotransferase	-0.000817497	-0.149062	-0.102903	-1.07297	-2.37302	-3.33856	15.8174	14.1752	14.6686	6.99852	2.2483	0.663413
ANI_1_238044	An05g01870	ANI_1_238044 carboxypeptidase Y	0.0926444	0.0105351	-0.16953	-1.76904	-2.5446	-3.46437	54.8579	51.7676	45.576	14.3696	7.97831	3.74588
ANI_1_598044	An05g02450	ANI_1_598044 radH flavin-dependent halogenase	-0.236093	-1.4166	-2.2605	-1.49003	-2.51568	-3.25398	10.0383	3.87007	1.71328	3.62838	1.27341	0.362792
ANI_1_10054	An06g00190	ANI_1_10054 tripeptidyl-peptidase sed2	-0.0460498	-0.599104	0.0670373	-1.45281	-2.20555	-3.92492	42.9134	28.9303	46.4941	15.5623	8.8293	1.98498
ANI_1_376054	An06g00370	ANI_1_376054 glutathione S-transferase	0.32658	0.477921	0.640757	-0.984173	-3.00881	-1.76187	61.4212	68.3251	76.6085	24.1627	5.18413	13.6773
ANI_1_526054	An06g01880	ANI_1_526054 beta-alanine synthase	0.0247626	0.329361	0.40044	-1.47966	-2.92596	-3.47065	61.6408	76.366	80.2732	21.0791	7.10219	4.55436
ANI_1_558054	An06g02090	ANI_1_558054 hypothetical protein	0.0233898	-0.286853	-0.372089	-1.68355	-2.77702	-3.53066	11.2737	8.89879	8.3309	2.75954	0.761846	0.0449601
ANI_1_562054	An06g02120	ANI_1_562054 hypothetical protein	0.17846	0.490816	0.451097	-2.89917	-3.64915	-3.682	192.938	239.82	233.28	21.9723	12.6596	12.3521
ANI_1_568054	An06g02150	ANI_1_568054 hypothetical protein	0.105269	0.336613	0.217327	-4.28217	-4.54966	-3.69137	48.4919	57.0999	52.4893	1.36474	0.964539	2.56149
ANI_1_576054	An06g02170	ANI_1_576054 hypothetical protein	0.260877	-0.219346	-0.0756837	-1.26223	-3.41881	-5.18635	577.7	413.851	457.288	200.351	44.1602	12.264
ANI_1_580054	An06g02180	ANI_1_580054 hypothetical protein	0.171892	0.42976	0.0751179	-0.57758	-2.34917	-1.69665	126.83	151.848	118.537	75.0362	21.2699	34.0065
ANI_1_8064	An07g00070	ANI_1_8064 hypothetical protein	-0.16509	-0.305427	-1.35724	-1.1041	-3.68125	-5.13276	265.903	241.163	115.81	138.214	22.3284	7.52972
ANI_1_1366064	An07g00170	ANI_1_1366064 hypothetical protein	0.368724	0.338613	0.00587196	-1.87084	-5.03571	-5.36345	56.1382	54.958	43.4321	11.099	0.349059	0.0749076
ANI_1_1382064	An07g00290	ANI_1_1382064 peroxisomal D3,D2-enoyl-CoA isomerase	-1.10008	-2.34802	-2.61314	-2.75866	-2.06251	-2.75866	2.15705	0.329273	0.10613	0	0.620177	0
ANI_1_1396064	An07g00370	ANI_1_1396064 allantoin permease	-0.172237	-0.392867	-0.752227	-1.32983	-3.51864	-4.25957	26.3568	22.4774	17.3009	11.263	1.68967	0.60937
ANI_1_52064	An07g00380	ANI_1_52064 hydantoinase/oxoprolinase	-0.0413923	-0.284525	-0.577351	-0.763023	-3.19154	-4.05436	18.2517	15.2659	12.2779	10.6744	1.1686	0.192458
ANI_1_1434064	An07g00780	ANI_1_1434064 MFS transporter	0.314329	0.5092	-0.0874946	-0.00365885	-2.21317	-0.892838	199.044	227.974	150.413	159.473	33.6955	85.6425
ANI_1_1436064	An07g00790	ANI_1_1436064 Rieske 2Fe-2S family protein	0.0573067	0.0906753	-0.45862	-1.00355	-2.69742	-2.3608	57.2192	58.5815	39.7152	26.9073	7.626	9.89289
ANI_1_112064	An07g00930	ANI_1_112064 metallo-beta-lactamase domain protein	0.644745	1.27037	-0.778	-2.20716	-2.79668	-2.17553	14.0018	22.1458	4.59568	1.07795	0.380923	1.124
ANI_1_1452064	An07g00940	ANI_1_1452064 thiosulfate sulfurtransferase	0.700583	1.17313	-0.634067	-2.12068	-2.46685	-2.28871	11.4175	16.23	3.9234	0.756913	0.38211	0.563752
ANI_1_1494064	An07g01250	ANI_1_1494064 ATP-binding cassette transporter	-0.154642	-0.162986	-0.880288	-2.26115	-3.94057	-3.94517	16.1132	16.0145	9.34881	2.97383	0.240662	0.236709
ANI_1_1496064	An07g01260	ANI_1_1496064 sugar transporter	0.103211	0.323911	0.0582297	-1.81301	-2.00791	-0.483429	16.3585	19.2279	15.8257	3.59909	3.01793	10.5589
ANI_1_1526064	An07g01670	ANI_1_1526064 hypothetical protein	-0.0107053	-0.0328353	0.643648	-1.07406	-2.35354	-1.70964	9.02118	8.86863	14.7724	3.79531	0.975406	2.08667
ANI_1_1564064	An07g01950	ANI_1_1564064 purine permease	-0.113627	0.20591	0.420034	-0.502771	-2.44625	-2.05364	207.083	258.673	300.22	157.888	40.3093	53.2294
ANI_1_294064	An07g02310	ANI_1_294064 glutathione S-transferase Ure2-like protein	0.0054634	-0.855709	-0.999315	-2.8319	-4.0163	-3.66568	187.809	102.94	93.0924	25.4175	10.6239	13.8217
ANI_1_1644064	An07g03140	ANI_1_1644064 D-xylulose kinase A	-0.17256	-0.126075	-0.537974	-0.131372	-3.26339	-1.98286	43.5644	45.0237	33.5929	44.855	4.23064	11.7067
ANI_1_1822064	An07g05520	ANI_1_1822064 O-methyltransferase B	0.482357	1.09854	1.56739	-1.56246	-2.3688	-1.48505	25.817	40.1055	55.8905	5.49918	2.71643	5.85745
ANI_1_726064	An07g05830	ANI_1_726064 formamidase	-0.0339217	0.0171594	-0.289731	-0.566947	-4.58458	-5.93747	267.267	276.936	223.678	184.4	10.4468	3.48148
ANI_1_740064	An07g05960	ANI_1_740064 C2H2 finger domain protein	-0.113907	-0.350657	-0.692503	-0.844693	-2.17242	-1.49491	280.602	237.983	187.565	168.686	66.6023	107.121
ANI_1_1892064	An07g06280	ANI_1_1892064 hypothetical protein	0.135294	0.504079	0.648091	-1.38298	-2.03095	-1.12407	56.2136	72.8779	80.6331	18.9734	11.7466	22.8996
ANI_1_1914064	An07g06460	ANI_1_1914064 hypothetical protein	-0.26298	-0.31954	0.00201266	-4.3768	-5.27859	-4.9378	36.4657	35.0253	44.0199	1.16396	0.158199	0.466804
ANI_1_1918064	An07g06480	ANI_1_1918064 benzoate 4-monooxygenase cytochrome P450	-0.248891	-0.839039	-0.805363	-2.6523	-2.06864	-2.6694	28.0726	18.3122	18.7683	4.49524	7.2354	4.43047
ANI_1_994064	An07g07980	ANI_1_994064 sugar transporter	0.103236	0.375798	0.400298	-0.607002	-2.20971	-2.73275	38.1473	46.2881	47.098	22.9276	6.87837	4.4826
ANI_1_1072064	An07g08650	ANI_1_1072064 hypothetical protein	0.167013	-0.0903747	0.0973655	-1.11387	-3.01489	-2.83943	113.86	95.0917	108.446	46.2699	11.6566	13.2934
ANI_1_1620074	An08g00810	ANI_1_1620074 MFS transporter	0.0441846	0.400045	0.640861	-1.68734	-3.11254	-3.84052	54.1792	69.6155	82.4435	15.6163	5.18736	2.73563
ANI_1_1662074	An08g01300	ANI_1_1662074 fructosyl amino acid oxidase	-0.0662427	-0.129624	-0.333058	-0.992664	-2.00802	-2.89021	30.5554	29.1991	25.2274	15.6033	7.21373	3.45631
ANI_1_1664074	An08g01310	ANI_1_1664074 allantoate permease	0.00631744	-0.060821	0.0853576	-1.19721	-3.00443	-3.38815	16.1368	15.3576	17.1019	6.441	1.1262	0.629644
ANI_1_1666074	An08g01320	ANI_1_1666074 hypothetical protein	-0.119439	0.0999007	-0.154743	-1.19042	-2.4879	-3.03011	8.04404	9.52907	7.8254	3.30493	0.751401	0.202714
ANI_1_448074	An08g03200	ANI_1_448074 ammonium transporter 1	0.013827	0.456209	0.579984	-0.313055	-2.61435	-3.18856	349.578	475.381	518.056	278.501	55.7056	37.0863
ANI_1_1876074	An08g03810	ANI_1_1876074 hypothetical protein	-0.420151	-1.44424	-1.20033	-1.70136	-2.52968	-2.46669	7.06579	2.96613	3.69666	2.31867	0.869029	0.952444
ANI_1_1880074	An08g03840	ANI_1_1880074 3-dehydroshikimate dehydratase	0.11881	-0.197006	-0.491725	-1.12041	-2.13822	-2.40511	130.542	104.681	85.1541	54.7216	26.519	21.8712
ANI_1_598074	An08g04110	ANI_1_598074 PQ loop repeat protein	0.0139603	-0.381125	-0.458902	-1.60408	-2.1783	-3.75261	128.858	97.7495	92.5668	41.3047	27.4139	8.54151
ANI_1_1916074	An08g04530	ANI_1_1916074 efflux pump antibiotic resistance protein	0.214879	0.541411	0.269437	-4.05643	-3.44221	-2.82141	37.6244	47.4348	39.113	1.00018	2.06174	3.70813
ANI_1_1940074	An08g04690	ANI_1_1940074 short-chain dehydrogenase	-0.233019	-0.962641	-0.411884	-2.5508	-3.83746	-4.11899	17.968	10.4389	15.7563	2.80453	0.559471	0.283002
ANI_1_1990074	An08g05320	ANI_1_1990074 short-chain dehydrogenase/reductase	-1.43324	-1.60779	-0.982999	-3.14852	-4.69897	-3.31094	16.5021	14.5076	22.9126	4.33014	0.819739	3.76262
ANI_1_804074	An08g05640	ANI_1_804074 nitrite reductase [NAD(P)H]	0.226799	1.34758	-0.141564	-0.691325	-3.20042	-3.42823	54.3629	119.395	41.8874	28.2978	4.14663	3.39485
ANI_1_806074	An08g05670	ANI_1_806074 nitrate transporter	0.131581	1.08078	0.157539	-1.66405	-4.43933	-3.97512	44.1477	86.1714	44.9674	12.0046	0.899571	1.62058
ANI_1_970074	An08g06850	ANI_1_970074 C2H2 transcription factor (Rpn4)	-0.151039	-0.823352	-1.72873	-2.40078	-2.72601	-2.681	121.695	75.9913	40.1052	24.7981	19.5913	20.244
ANI_1_972074	An08g06890	ANI_1_972074 UMTA methyltransferase family protein	0.132663	0.20525	0.243605	-1.25522	-2.15636	-3.18094	326.311	343.201	352.474	124.074	65.9727	31.9207
ANI_1_978074	An08g06980	ANI_1_978074 MFS transporter	0.0879471	-0.586392	-0.693281	-1.36073	-2.55078	-4.16252	162.966	101.744	94.4069	59.0699	25.3279	7.6146
ANI_1_2086074	An08g07010	ANI_1_2086074 hypothetical protein	0.0020446	-0.248166	-0.549452	-2.43916	-4.17046	-4.65397	37.0719	31.0099	24.9769	6.01016	1.11132	0.510101
ANI_1_2104074	An08g07280	ANI_1_2104074 amidohydrolase	-0.0611001	0.154225	-0.330924	-0.817041	-2.2617	-2.72772	7.7924	9.20767	6.2926	4.20651	0.912758	0.384758
ANI_1_2158074	An08g07910	ANI_1_2158074 cytochrome P450 family protein	-0.291005	-0.347713	-1.13839	-3.24794	-2.47443	-1.59283	76.4809	73.4944	42.0632	8.97857	16.0577	30.4271
ANI_1_2166074	An08g08000	ANI_1_2166074 maltose permease	-0.0740859	0.144971	0.100523	-1.1598	-2.24606	-1.48803	9.47482	11.1924	10.8225	3.93531	1.32443	2.93104
ANI_1_2176074	An08g08090	ANI_1_2176074 hypothetical protein	0.0924271	0.371016	0.218919	-1.68826	-3.90107	-3.08692	176.678	214.525	192.96	50.7124	10.1551	18.6135
ANI_1_1304074	An08g09610	ANI_1_1304074 glycosyl hydrolase family 71 protein	0.0595517	0.0439151	0.32641	-0.913467	-2.05139	-1.44088	761.114	752.898	915.964	387.25	175.426	268.367
ANI_1_928084	An09g00170	ANI_1_928084 2-isopropylmalate synthase	0.13461	-0.146562	-0.506421	-1.59206	-3.75675	-6.10871	362.801	298.38	232.289	108.922	23.516	3.80215
ANI_1_930084	An09g00190	ANI_1_930084 MFS multidrug transporter	0.23561	-0.250648	-0.420173	-1.40649	-3.86988	-6.74753	197.339	140.589	124.892	62.5458	10.5221	0.567731
ANI_1_54084	An09g00650	ANI_1_54084 hypothetical protein	0.166941	0.377627	0.463805	-0.484245	-2.28365	-0.858382	99.518	115.323	122.484	63.0055	17.3883	48.3845
ANI_1_990084	An09g00660	ANI_1_990084 hypothetical protein	0.00595353	0.104118	0.312737	-0.269942	-5.08714	-5.7764	279.036	298.754	345.39	230.293	7.20427	4.08805
ANI_1_1034084	An09g01100	ANI_1_1034084 hypothetical protein	0.190647	-1.08459	-1.37493	-1.8458	-2.33395	-3.82942	18.8266	7.19149	5.69826	3.83299	2.44562	0.222042
ANI_1_1102084	An09g01650	ANI_1_1102084 MFS multidrug transporter	0.0114276	-0.303029	-0.38122	-2.46484	-2.94666	-4.63777	65.2877	52.3055	49.4933	10.9124	7.53018	1.6417
ANI_1_1118084	An09g01790	ANI_1_1118084 citrinin biosynthesis oxydoreductase CtnB	0.908955	2.38122	1.66972	-1.55432	-2.40095	-2.09052	14.691	42.536	25.5868	1.84533	0.582234	0.962089
ANI_1_1120084	An09g01800	ANI_1_1120084 trichothecene biosynthesis acetyltransferase	0.590966	1.75254	1.44592	-1.53516	-2.25122	-2.62539	21.391	49.0887	39.4985	4.12915	2.1224	1.40909
ANI_1_1130084	An09g01850	ANI_1_1130084 cytochrome P450	0.608092	1.84555	1.86341	-1.73207	-2.66529	-1.8469	11.1649	27.6827	28.0399	1.40242	0.258117	1.21861
ANI_1_1132084	An09g01860	ANI_1_1132084 polyketide synthase	0.705346	2.114	1.5507	-1.38477	-2.21906	-2.30795	7.73854	22.1999	14.7006	1.05235	0.151075	0.0822981
ANI_1_1136084	An09g01880	ANI_1_1136084 Zinc-binding alcohol dehydrogenase domain-containing protein cipB	0.59119	1.77811	1.16454	-1.66295	-2.43292	-2.31649	886.192	2018.84	1319.12	184.975	108.061	117.227
ANI_1_1144084	An09g01920	ANI_1_1144084 FAD binding domain protein	0.751534	2.1091	1.91203	-1.48932	-4.03918	-4.28076	39.9637	103.97	90.5682	7.66635	0.479963	0.251776
ANI_1_1182084	An09g02270	ANI_1_1182084 extracellular lipase	-0.0125922	-0.595556	-0.572799	-0.48977	-3.67531	-3.80776	20.522	13.3679	13.5963	14.461	0.699389	0.550322
ANI_1_424084	An09g03560	ANI_1_424084 hypothetical protein	-0.0679623	-0.786849	-0.689789	-0.153724	-2.85726	-2.70885	1301.03	790.067	845.119	1225.88	187.347	207.754
ANI_1_1340084	An09g03750	ANI_1_1340084 hypothetical protein	0.104195	0.113147	0.234631	-2.61447	-4.37145	-4.40534	22.5846	22.7314	24.8163	2.58285	0.0600476	0.0354369
ANI_1_1354084	An09g03800	ANI_1_1354084 hypothetical protein	0.18658	0.154408	-0.141658	-2.08059	-2.21418	-1.8138	35.6061	34.7988	28.1571	6.60441	5.93189	8.14913
ANI_1_622084	An09g05080	ANI_1_622084 aromatic amino acid aminotransferase	0.0887432	0.178402	0.218056	-1.9609	-3.11975	-3.30923	158.259	168.47	173.193	37.4679	16.2286	14.1082
ANI_1_132174	An10g00110	ANI_1_132174 cytochrome P450	0.263484	0.0516809	0.185817	-0.39525	-3.73902	-6.07417	233.463	201.449	221.175	147.517	13.6286	1.89901
ANI_1_134174	An10g00120	ANI_1_134174 hypothetical protein	0.36955	0.0255558	0.238279	-0.480972	-3.90878	-6.39227	288.161	226.818	263.012	159.364	13.9017	1.66459
ANI_1_136174	An10g00140	ANI_1_136174 6-methylsalicylic acid synthase	0.264462	-0.104679	-0.222948	-0.605326	-3.64678	-5.20443	55.8383	43.0066	39.543	30.1034	2.77779	0.283336
ANI_1_138174	An10g00150	ANI_1_138174 cytochrome P450	0.277853	-0.232532	-0.197968	-0.912939	-3.80782	-7.00491	208.332	145.959	149.522	90.7006	11.3289	0.34433
ANI_1_140174	An10g00160	ANI_1_140174 hypothetical protein	0.357525	-0.0558923	0.092983	-0.557609	-3.26116	-4.85472	60.0133	44.8114	49.7913	31.355	3.96698	0.645821
ANI_1_8174	An10g00170	ANI_1_8174 short-chain dehydrogenase/reductase family protein	0.0979685	-0.00867301	0.10494	-1.98752	-3.99465	-6.71902	2029.34	1884.67	2039.17	477.382	118.006	17.0074
ANI_1_142174	An10g00180	ANI_1_142174 hypothetical protein	0.343716	-0.103763	0.0561985	-1.24002	-4.24176	-5.97109	424.345	310.915	347.49	140.902	16.7164	4.34314
ANI_1_144174	An10g00190	ANI_1_144174 hypothetical protein	0.270682	-0.149461	0.311693	0.0566079	-2.98511	-3.21069	11.5458	8.37612	11.9076	9.81573	0.313434	0.123315
ANI_1_208174	An10g00690	ANI_1_208174 hypothetical protein	-0.0289593	-0.270737	-0.249069	-1.01773	-3.7222	-5.16071	66.8565	56.3864	57.2548	33.1933	4.24583	0.935446
ANI_1_220174	An10g00800	ANI_1_220174 purine nucleoside permease	-0.127986	-0.329557	0.000208888	-2.72043	-6.46974	-6.86533	375.317	326.246	410.286	61.3952	3.63975	2.52704
ANI_1_92174	An10g00820	ANI_1_92174 oxaloacetate acetylhydrolase	-0.129433	-0.812766	0.233665	-2.60501	-7.51186	-8.05656	1803.48	1122.69	2319.89	323.436	9.8148	6.41392
ANI_1_1628094	An11g01110	ANI_1_1628094 aorsin	0.215771	-0.172586	-0.296977	-1.09929	-2.57434	-2.71222	32.5935	24.6654	22.5452	12.5015	3.85678	3.4141
ANI_1_1748094	An11g02600	ANI_1_1748094 MFS phospholipid transporter (Git1)	0.0997253	-0.12311	-0.226909	-2.98774	-3.16243	-4.02161	110.802	94.8009	88.1503	12.1532	10.6531	5.424
ANI_1_1818094	An11g03430	ANI_1_1818094 O-methylsterigmatocystin oxidoreductase	-0.000321906	-0.403358	0.0306582	-1.90313	-2.27883	-1.38837	17.313	12.8495	17.7105	3.89729	2.7745	5.99707
ANI_1_1844094	An11g03610	ANI_1_1844094 hypothetical protein	0.0821855	0.298908	0.308885	-0.552995	-2.49016	-2.63866	7.04555	8.34966	8.41455	4.18021	0.352702	0.22039
ANI_1_1850094	An11g03640	ANI_1_1850094 OPT oligopeptide transporter family	-0.113771	-0.521094	-0.797821	-0.492523	-4.71059	-5.7408	104.226	78.3429	64.4945	79.9298	3.34854	1.12922
ANI_1_594094	An11g04340	ANI_1_594094 nucleoside transporter	0.0553409	0.199678	0.449748	-1.38749	-2.74645	-3.40294	113.683	125.75	149.74	41.1856	15.4466	9.43407
ANI_1_2008094	An11g05190	ANI_1_2008094 hypothetical protein	-0.0220424	0.238374	0.00740763	-1.25099	-5.06134	-5.29078	70.0642	84.1224	71.5297	29.318	1.16108	0.843329
ANI_1_2020094	An11g05390	ANI_1_2020094 hypothetical protein	0.157221	0.468571	0.232918	-0.803456	-2.34071	-1.96486	38.3104	47.779	40.428	19.1983	5.95915	8.0302
ANI_1_2256094	An11g07570	ANI_1_2256094 hypothetical protein	-0.0650846	0.444999	-1.11257	1.43258	-2.1945	-3.13211	7.38041	10.9348	3.05455	22.665	0.915353	0
ANI_1_2294094	An11g07820	ANI_1_2294094 hypothetical protein	0.232657	0.201397	0.121296	-1.48467	-2.34082	-2.21085	8.46394	8.26109	7.76091	1.87809	0.589935	0.739814
ANI_1_2296094	An11g07830	ANI_1_2296094 hypothetical protein	-0.0130025	0.0529449	0.22204	-1.73035	-2.3844	-2.98898	6.86788	7.23588	8.26004	1.39268	0.520536	0
ANI_1_2550094	An11g10310	ANI_1_2550094 salicylate hydroxylase	0.000367197	-0.436406	-0.650848	-0.651396	-2.17752	-1.99634	75.5698	55.5686	47.7553	47.7368	15.9219	18.1862
ANI_1_1402104	An12g01310	ANI_1_1402104 sporulation associated protein	0.169694	0.661222	0.858651	0.483981	-3.01955	-4.29549	34.8272	49.3707	56.7577	43.5475	2.92785	0.622029
ANI_1_1404104	An12g01320	ANI_1_1404104 prostaglandin G/H synthase 2/cyclooxygenase 2, pgh2/cox2	0.141934	0.515001	0.487197	0.358084	-3.03742	-4.75026	35.5937	46.3925	45.4879	41.5083	3.03946	0.232281
ANI_1_1430104	An12g01640	ANI_1_1430104 hypothetical protein	0.104195	0.362137	0.577023	-0.523226	-2.21815	0.0674049	147.464	176.529	205.042	95.1056	28.6843	143.726
ANI_1_1456104	An12g01910	ANI_1_1456104 phytase	-0.0368905	-0.954416	-0.0757333	-4.39198	-4.25739	-4.77104	30.6874	15.7758	29.8456	0.548371	0.699771	0.1906
ANI_1_1462104	An12g01960	ANI_1_1462104 MFS allantoate transporter	-0.0994582	-0.260266	-0.802327	-1.24037	-2.25958	-2.73313	6.82196	5.99693	3.80542	2.54705	0.750062	0.26038
ANI_1_1472104	An12g02040	ANI_1_1472104 fungal specific transcription factor domain protein	0.354666	0.084795	0.020812	-0.670604	-2.75513	-3.91249	34.0773	28.0929	26.8308	16.2341	3.06334	0.821735
ANI_1_1480104	An12g02080	ANI_1_1480104 sterigmatocystin biosynthesis P450 monooxygenase stcS	0.161232	0.697231	0.9269	-0.747106	-2.12752	-2.35819	55.2374	80.5411	94.6123	28.9632	10.5091	8.80853
ANI_1_1508104	An12g02360	ANI_1_1508104 amidohydrolase amhX	-0.15061	-0.429107	-1.04433	0.0224939	-2.62384	-3.37908	42.4288	34.8049	22.3744	47.9652	6.821	3.63354
ANI_1_1552104	An12g02640	ANI_1_1552104 aldo-keto reductase yakc [NADP+]	-0.0574152	-0.306274	-0.343244	-1.04433	-2.18235	-1.50385	4.06765	3.26474	3.15684	1.55691	0.161817	0.859461
ANI_1_1574104	An12g02770	ANI_1_1574104 HET and Ankyrin domain protein	0.0337514	0.197166	0.0156543	-1.61734	-3.53041	-3.31017	24.5832	27.6515	24.2643	7.14569	1.16289	1.51961
ANI_1_1580104	An12g02800	ANI_1_1580104 benomyl/methotrexate resistance protein	0.116625	-0.456878	-0.776994	-1.91866	-2.85632	-3.93427	23.872	15.7136	12.3877	5.06778	2.16787	0.500618
ANI_1_1584104	An12g02820	ANI_1_1584104 bicyclomycin resistance protein	-0.0453834	0.0450374	-0.00793634	-1.37988	-2.4131	-2.65488	46.8993	49.9975	48.1589	17.9935	8.28057	6.84858
ANI_1_1666104	An12g03300	ANI_1_1666104 aspartic protease pepAc	0.0049731	0.265855	0.0777725	-0.136423	-2.89554	-4.85805	87.4887	105.028	92.0685	79.2275	10.8508	2.04069
ANI_1_448104	An12g03550	ANI_1_448104 MFS allantoate transporter	0.000205895	-0.243087	-0.277036	-0.0796236	-2.69139	-3.04669	123.465	104.15	101.704	116.765	18.2662	14.0605
ANI_1_1748104	An12g04260	ANI_1_1748104 NAD dependent epimerase/dehydratase	1.22542	2.78833	2.43713	-2.00254	-4.65697	-4.61577	69.2834	206.652	161.784	6.50133	0.191453	0.22597
ANI_1_1810104	An12g05050	ANI_1_1810104 hypothetical protein	0.062387	-0.0269051	0.0148516	-1.03873	-2.76029	-2.60472	39.9634	37.5049	38.6357	18.0953	4.7901	5.44936
ANI_1_1816104	An12g05080	ANI_1_1816104 translation initiation inhibitor	-0.130066	-0.325406	-1.34541	-2.06391	-3.26546	-3.38346	12.9141	11.1521	4.99239	2.64176	0.583465	0.459106
ANI_1_1862104	An12g05440	ANI_1_1862104 urea active transporter 1	-0.149655	-0.256902	-0.18747	-2.62962	-5.00695	-5.63265	68.0386	63.0925	66.2524	11.3751	1.38178	0.543634
ANI_1_1884104	An12g05630	ANI_1_1884104 O-acetyltransferase	0.351363	0.180064	0.0737233	-0.352066	-3.93684	-4.74723	51.7985	45.8873	42.5556	31.4242	1.70236	0.540961
ANI_1_2236104	An12g09640	ANI_1_2236104 uracil-regulated protein 1	0.443501	0.672522	1.01879	-0.715592	-4.79646	-4.07805	107.2	125.815	160.216	47.4514	1.86315	3.71091
ANI_1_2238104	An12g09660	ANI_1_2238104 phosphoribosyl transferase	0.64364	0.846175	1.46156	-1.49264	-4.93914	-3.47039	126.249	145.428	223.324	27.9448	1.65505	6.34867
ANI_1_2256104	An12g09830	ANI_1_2256104 hypothetical protein	-0.108005	0.0627562	-0.0670956	-1.54895	-3.97996	-4.93646	39.0541	44.087	40.2061	13.753	1.73572	0.40973
ANI_1_2288104	An12g10060	ANI_1_2288104 short-chain dehydrogenase	0.254271	-0.199544	0.0451698	-2.29435	-3.11295	-1.84895	25.0744	18.0372	21.5563	3.45658	1.52685	5.0685
ANI_1_2294104	An12g10100	ANI_1_2294104 2-dehydropantoate 2-reductase family protein	0.078418	0.284466	0.104065	-0.529094	-2.07011	-1.24993	21.7357	25.2262	22.1435	13.9221	4.12789	8.05391
ANI_1_2300104	An12g10130	ANI_1_2300104 proline permease PrnB	-0.381736	-0.960255	-1.85351	-2.12242	-3.40051	-3.82397	9.86962	6.27885	2.91891	2.25249	0.341136	0
ANI_1_2322104	An12g10280	ANI_1_2322104 hypothetical protein	0.116944	0.721159	1.10061	-0.897796	-2.44131	-1.7645	18.9635	29.3476	38.4775	8.88031	2.38943	4.41835
ANI_1_2354104	An12g10490	ANI_1_2354104 hypothetical protein	0.217592	-0.260051	-0.145822	-1.25778	-2.19585	-0.920898	9.42435	6.48624	7.10309	2.74902	0.956727	3.7351
ANI_1_2362104	An12g10560	ANI_1_2362104 oxidoreductase	0.201082	-0.315174	0.0370715	-1.63272	-2.09333	-4.31991	36.7865	25.4197	32.726	9.60005	6.70283	0.645821
ANI_1_2382104	An12g10670	ANI_1_2382104 hypothetical protein	-0.723353	-2.08319	-2.48726	-2.5822	-2.30665	-0.954949	5.13796	1.39152	0.807316	0.692219	1.04835	4.22766
ANI_1_2404104	An12g10870	ANI_1_2404104 GNAT family acetyltransferase	0.0399392	0.12641	-0.0751572	-0.602234	-3.18265	-3.86231	31.377	33.377	28.8944	19.7455	2.4685	1.16542
ANI_1_118114	An13g00840	ANI_1_118114 amino-acid permease inda1	0.037124	0.416811	0.819291	0.168342	-2.20608	-2.72624	471.676	613.98	811.866	516.683	98.8371	68.616
ANI_1_604114	An13g01370	ANI_1_604114 C6 finger domain protein	-0.00830997	-0.247536	-0.594411	-1.64953	-2.85705	-3.09568	73.3553	61.9938	48.5311	22.8372	9.32183	7.74823
ANI_1_616114	An13g01470	ANI_1_616114 hypothetical protein	-0.146638	-1.00843	-0.123712	-2.78754	-4.2696	-5.93565	110.93	60.592	112.723	16.9456	5.42411	1.02433
ANI_1_664114	An13g01870	ANI_1_664114 hypothetical protein	0.03915	0.247329	0.217709	-1.09466	-2.44247	-1.43114	74.5782	86.3102	84.5359	33.4419	12.5318	26.277
ANI_1_684114	An13g02080	ANI_1_684114 hypothetical protein	0.230293	0.335712	0.0871381	-1.04431	-2.96783	-4.51997	54.2464	58.4344	49.0276	21.8355	5.01968	1.05273
ANI_1_286114	An13g02090	ANI_1_286114 allantoate permease	0.209442	0.317469	0.273998	-1.22914	-3.87374	-4.61876	85.4896	92.2145	89.4476	30.9086	4.10276	2.04459
ANI_1_722114	An13g02420	ANI_1_722114 hypothetical protein	0.296835	0.31403	0.819125	0.540773	-2.40119	-3.03147	32.8305	33.2361	47.5885	39.0628	4.21342	2.36813
ANI_1_332114	An13g02460	ANI_1_332114 NRPS-like enzyme	-0.485763	-0.949315	-1.92527	-2.60371	-2.96002	-3.04451	5.45232	3.67921	1.37892	0.486445	0.161156	0.0951053
ANI_1_766114	An13g03060	ANI_1_766114 ABC drug exporter AtrF	-0.00732645	-0.44416	-0.652952	-1.39026	-3.93707	-4.94872	34.3596	25.1221	21.6024	12.5582	1.32027	0.150804
ANI_1_836114	An13g03610	ANI_1_836114 MFS transporter	-0.0837626	-0.683669	-0.998061	-2.08249	-2.50223	-3.86342	22.7028	14.6391	11.5768	4.93093	3.43372	0.725873
ANI_1_866114	An13g03910	ANI_1_866114 aminohydrolase	-0.12849	0.0967287	-0.66108	-1.8553	-3.55612	-4.03645	16.9854	20.0241	11.4335	4.43374	0.671481	0.198136
ANI_1_868114	An13g03920	ANI_1_868114 hypothetical protein	0.0334369	0.329745	-0.388672	-0.885087	-2.48631	-2.48631	4.73481	6.04233	3.28008	2.034	0	0
ANI_1_870114	An13g03930	ANI_1_870114 NCS1 allantoate transporter	-0.0181853	0.0359269	-0.301314	-1.7733	-3.8046	-3.17541	27.3383	28.4213	22.2886	7.39523	1.05376	2.17655
ANI_1_874114	An13g03970	ANI_1_874114 alcohol dehydrogenase	0.0351376	-0.311267	0.84736	-2.95161	-3.82172	-4.5122	36.2649	28.3104	64.4341	3.70112	1.57199	0.593731
ANI_1_876114	An13g03980	ANI_1_876114 hypothetical protein	-0.252163	-0.0782457	-0.555503	-2.33036	-3.45476	-4.19951	60.915	68.8474	49.1743	13.6621	5.72538	3.01353
ANI_1_878114	An13g03990	ANI_1_878114 hypothetical protein	-0.0761677	0.153995	-0.103377	-2.27216	-4.20735	-4.36823	30.6635	36.1402	30.0719	5.91035	0.806956	0.616287
ANI_1_880114	An13g04000	ANI_1_880114 hmg-CoA reductase	0.151815	-0.261659	-0.669203	-1.53954	-3.74843	-3.94197	20.5241	15.1606	11.1836	5.66465	0.441566	0.260589
ANI_1_888114	An13g04060	ANI_1_888114 hypothetical protein	0.00745141	0.275387	0.248653	-1.12135	-2.56013	-4.69437	34.6502	41.9259	41.1377	15.3027	5.01373	0.369854
ANI_1_890114	An13g04070	ANI_1_890114 hypothetical protein	-0.0703218	0.122964	0.202035	-1.4634	-3.13422	-2.56818	58.0837	66.5542	70.36	21.4961	6.06547	9.46014
ANI_1_892114	An13g04080	ANI_1_892114 cytochrome P450	-0.00612176	0.113987	-0.0644788	-2.1637	-3.66862	-4.59851	28.8491	31.4405	27.6658	5.69014	1.35727	0.23733
ANI_1_96124	An14g00530	ANI_1_96124 copper resistance protein Crd2	0.0561189	-0.250414	0.0484874	-0.352619	-2.50604	-0.793956	383.757	310.108	381.727	288.83	64.148	212.446
ANI_1_1128124	An14g01280	ANI_1_1128124 NADP(+)-dependent dehydrogenase	1.01059	2.3472	1.57314	-1.6992	-3.35751	-3.17244	28.0007	72.2435	41.8305	3.43284	0.404365	0.596586
ANI_1_1166124	An14g01670	ANI_1_1166124 hypothetical protein	0.240488	-0.143088	-0.296553	-0.434317	-2.29399	-2.42501	52.1901	39.7721	35.6577	32.3192	8.18072	7.38372
ANI_1_1262124	An14g02780	ANI_1_1262124 hypothetical protein	0.0394567	-0.00682551	-0.171596	-1.21508	-3.53991	-3.65394	11.9367	11.5282	10.1761	4.42213	0.0822467	0
ANI_1_1274124	An14g02830	ANI_1_1274124 hypothetical protein	0.418869	0.376352	0.077897	-1.87584	-2.14057	-0.964188	4.8948	4.72362	3.654	0.201411	0	1.2601
ANI_1_1336124	An14g03370	ANI_1_1336124 allantoinase	-0.104829	-0.212976	-0.505257	-1.48029	-2.864	-5.43083	61.3061	56.8063	46.2052	23.0146	8.20319	0.553267
ANI_1_516124	An14g03530	ANI_1_516124 integral membrane PTH11-like protein	0.122767	-0.3151	0.290299	-0.603144	-2.53388	-2.81661	12.9096	9.26843	14.6224	7.40997	1.2059	0.813323
ANI_1_1352124	An14g03540	ANI_1_1352124 hypothetical protein	0.0498059	0.210066	0.849778	-0.00611658	-2.68805	-3.13233	13.1756	14.841	23.6806	12.6366	1.12503	0.561789
ANI_1_1354124	An14g03550	ANI_1_1354124 pantothenate transporter	0.185712	0.11604	0.31159	-0.405481	-2.42464	-2.72522	20.5765	19.5593	22.5437	13.3224	2.53337	1.86882
ANI_1_1456124	An14g04760	ANI_1_1456124 male sterility domain containing protein	0.262746	-0.48977	-0.50112	-2.50918	-4.91037	-4.41553	258.067	152.774	151.569	36.9297	6.1804	9.11836
ANI_1_1494124	An14g05280	ANI_1_1494124 hypothetical protein	0.0164004	0.182168	0.441988	-0.617722	-2.45594	-0.45419	7.45834	8.48825	10.3606	4.44998	0.524176	5.10412
ANI_1_728124	An14g05290	ANI_1_728124 oligopeptide transporter	-0.0867613	0.0740129	0.180386	-0.878096	-3.70642	-4.99211	51.74	57.9574	62.4687	29.4737	3.29057	0.759881
ANI_1_1534124	An14g05840	ANI_1_1534124 O-methyltransferase	0.127575	0.488296	0.770628	-0.856835	-2.38866	-1.2259	83.6094	107.644	131.129	41.7643	13.7896	32.1117
ANI_1_1536124	An14g05850	ANI_1_1536124 hypothetical protein	0.0349834	0.44707	0.63465	-0.461301	-2.36578	-3.17853	20.033	26.9867	30.8728	13.911	2.98291	1.26745
ANI_1_816124	An14g05960	ANI_1_816124 agmatinase 1	-0.402527	-0.239647	-0.864701	-2.94404	-3.73955	-3.72566	9.67791	10.9541	6.75101	0.834063	0.0566808	0.0668999
ANI_1_1552124	An14g05970	ANI_1_1552124 hypothetical protein	-0.20091	-0.117949	-0.731955	-1.87487	-2.21167	-2.11602	3.02995	3.26848	1.78894	0.262953	0	0.0685471
ANI_1_1554124	An14g05980	ANI_1_1554124 MFS transporter	0.0105113	0.483219	0.275434	-3.42671	-4.53915	-3.38776	29.1177	40.7946	35.1885	1.78045	0.285988	1.85652
ANI_1_1572124	An14g06160	ANI_1_1572124 hypothetical protein	-0.0619544	0.633317	0.554107	-2.72261	-2.57386	-0.852024	15.2294	25.2784	23.8745	1.56664	1.8454	8.38571
ANI_1_1618124	An14g06680	ANI_1_1618124 integral membrane protein TmpA	0.344119	-0.0373832	-0.00219854	0.920583	-2.29048	-4.23031	31.6186	24.0393	24.6574	47.6405	4.25256	0.369064
ANI_1_1646124	An14g06910	ANI_1_1646124 glutathione S-transferase	-0.399811	-0.945428	-0.917238	-0.800549	-2.0808	-1.81476	19.1489	12.804	13.0764	14.2622	5.28384	6.55629
ANI_1_972124	An14g07060	ANI_1_972124 nitroreductase family protein	0.0691502	-0.42641	-0.332679	-0.787082	-2.30368	-4.64038	478.147	338.852	361.665	263.678	91.5072	17.313
ANI_1_1094134	An15g00280	ANI_1_1094134 polysaccharide deacetylase	0.00369408	-0.0706882	-0.210631	-0.984224	-4.08374	-3.61388	204.717	194.38	176.318	102.724	11.1013	15.7599
ANI_1_76134	An15g00410	ANI_1_76134 formate dehydrogenase	-0.212904	-0.846487	-0.814283	-2.6415	-2.29009	-3.7856	483.711	311.432	318.484	89.0335	113.865	39.7375
ANI_1_1194134	An15g01590	ANI_1_1194134 iron-sulfur cluster-binding protein	-0.40115	-0.942535	-0.721353	-2.97724	-2.23879	-3.25231	13.7835	9.15791	10.841	1.47911	3.13612	1.04877
ANI_1_320134	An15g01860	ANI_1_320134 malate synthase, glyoxysomal	-0.356432	-0.547592	-0.468285	-0.985497	-2.03713	-3.44861	112.409	98.3353	103.949	72.3299	34.376	12.2987
ANI_1_1314134	An15g02640	ANI_1_1314134 hypothetical protein	0.145648	0.448493	0.713344	-3.4431	-3.55923	-5.50823	58.5674	72.4808	87.2881	3.95095	3.56802	0.1831
ANI_1_1316134	An15g02650	ANI_1_1316134 hypothetical protein	0.15011	0.371757	0.351812	-2.09648	-3.17196	-3.05099	41.0946	48.085	47.411	7.87026	3.20906	3.5772
ANI_1_542134	An15g03800	ANI_1_542134 hypothetical protein	0.0646501	-0.547254	-0.825403	-2.13356	-8.77629	-9.45655	981.568	641.926	529.188	213.11	1.14277	0.337201
ANI_1_1416134	An15g04010	ANI_1_1416134 hypothetical protein	0.269043	-0.201929	-0.0745615	-5.87097	-7.79075	-7.90953	288.732	208.035	227.329	3.10835	0.0858143	0
ANI_1_1418134	An15g04040	ANI_1_1418134 RHS Repeat protein	0.172375	-0.600129	-0.140053	-3.10682	-2.98962	-3.24724	10.1858	5.54816	8.00775	0.152204	0.24972	0.045345
ANI_1_1422134	An15g04060	ANI_1_1422134 MFS transporter	0.164043	0.264812	-0.0907771	-1.5109	-3.96053	-5.0908	63.2866	67.9373	52.878	19.1331	2.68554	0.683666
ANI_1_1458134	An15g04340	ANI_1_1458134 hypothetical protein	0.074818	-0.440107	-1.01431	-1.54373	-2.38552	-2.50774	4.99002	3.19199	1.81559	0.950726	0.0884122	0
ANI_1_1460134	An15g04350	ANI_1_1460134 FAD dependent oxidoreductase superfamily	-0.12845	-0.81369	-1.32601	-2.00994	-2.90711	-3.27847	9.12034	5.29386	3.4126	1.74669	0.474802	0.140101
ANI_1_1462134	An15g04360	ANI_1_1462134 2-haloalkanoic acid dehalogenase	-0.149311	-0.0931859	-0.859724	0.0645871	-2.39903	-2.5073	4.77455	5.00362	2.52909	5.69743	0.214186	0.126401
ANI_1_1464134	An15g04370	ANI_1_1464134 hypothetical protein	-0.13485	-0.171054	-0.73909	-1.20453	-3.31309	-3.64827	10.4194	10.1364	6.51189	4.44049	0.261529	0
ANI_1_1542134	An15g04920	ANI_1_1542134 hypothetical protein	-0.181428	0.190962	1.67379	0.318148	-3.11185	-3.02246	10.8101	14.2882	41.7298	15.6971	0.549212	0.64823
ANI_1_992134	An15g07230	ANI_1_992134 hypothetical protein	0.413749	-0.0380565	0.368761	0.304972	-3.49681	-2.84346	1365.49	998.08	1323.54	1266.25	89.8681	141.919
ANI_1_1748134	An15g07240	ANI_1_1748134 beta-lactamase domain-containing protein	0.266767	-0.165963	0.237716	-0.25369	-2.15217	-2.18857	24.4171	17.8305	23.9104	16.7195	3.75285	3.63443
ANI_1_1780134	An15g07510	ANI_1_1780134 oligopeptide transporter	0.0070483	0.120094	0.427832	-1.6073	-3.29742	-3.90157	74.7463	80.9202	100.398	23.7397	6.66683	4.04369
ANI_1_1284144	An16g00070	ANI_1_1284144 hypothetical protein	0.353247	1.12283	1.27513	-0.847528	-2.84937	-2.91929	43.1733	74.3058	82.6903	18.2172	3.79817	3.57116
ANI_1_30144	An16g00220	ANI_1_30144 hypothetical protein	0.0783812	0.727505	0.669485	-1.15506	-2.01851	-1.71196	9.68149	15.7509	15.0906	3.54287	1.49693	2.08805
ANI_1_1366144	An16g00650	ANI_1_1366144 allantoate permease	0.0240258	0.0448034	-0.0349363	-0.883675	-2.54565	-2.59992	16.5709	16.8257	15.8672	8.36586	1.95968	1.8504
ANI_1_1388144	An16g00810	ANI_1_1388144 oligopeptide transporter	-0.00630771	-0.0380251	-0.155673	-1.31982	-2.64837	-3.96277	48.669	47.589	43.7839	18.9838	6.95693	2.19943
ANI_1_1532144	An16g02060	ANI_1_1532144 hypothetical protein	0.246743	0.844966	0.565858	-0.405889	-2.16996	-2.06312	23.8062	36.5529	29.9473	14.7797	3.6458	4.0029
ANI_1_1604144	An16g02890	ANI_1_1604144 adenosine deaminase	-0.03216	0.423733	0.813271	-1.19238	-3.18294	-3.32653	10.5514	14.8442	19.7555	4.16859	0.300631	0.177416
ANI_1_1740144	An16g04710	ANI_1_1740144 ketoreductase	0.0358444	-0.182429	-0.535535	-2.21335	-2.47483	-3.52213	128.169	110.033	85.9272	26.1695	21.6658	9.96733
ANI_1_1770144	An16g05290	ANI_1_1770144 purine-cytosine permease	-0.0507342	-0.000150538	0.0783866	-1.13234	-5.21586	-6.8425	838.031	867.971	916.587	395.445	22.384	6.57271
ANI_1_1772144	An16g05310	ANI_1_1772144 GABA permease	-0.148654	-0.247615	-0.0935842	-0.969667	-2.41382	-3.38713	25.7973	24.0208	26.8399	14.1684	4.57451	1.83931
ANI_1_1774144	An16g05320	ANI_1_1774144 cytochrome P450	-0.0883437	-0.373354	-0.449058	-1.425	-2.44679	-3.23465	60.1631	49.1987	46.6325	23.2167	10.9268	5.90806
ANI_1_1776144	An16g05330	ANI_1_1776144 hypothetical protein	-0.0857754	-0.154864	-0.395352	-1.61345	-2.49891	-2.00695	20.1126	19.1253	16.0353	6.32261	2.96384	4.57456
ANI_1_1830144	An16g05960	ANI_1_1830144 alpha/beta hydrolase	0.300631	0.29831	0.224411	-1.48295	-3.72052	-4.37774	63.6781	63.5741	60.3497	17.7865	2.98355	1.52597
ANI_1_1908144	An16g06680	ANI_1_1908144 hypothetical protein	-0.0964262	-1.28436	-0.6997	0.140315	-2.69534	-2.77757	6.00532	2.07486	3.61131	7.25457	0.156318	0.0922503
ANI_1_938144	An16g07110	ANI_1_938144 acetyl-CoA hydrolase	-0.0180137	-0.530126	0.150468	-1.94748	-2.91372	-4.89255	95.7697	66.8544	107.757	24.4046	12.003	2.29881
ANI_1_1962144	An16g07500	ANI_1_1962144 acetamidase	-0.16962	-0.184722	-0.319125	-1.19205	-2.43799	-1.79583	42.9957	42.5376	38.6648	20.6586	8.13197	13.2519
ANI_1_1038144	An16g07795	ANI_1_1038144 C2H2 finger domain protein	0.123463	-0.161445	-0.251273	-0.892435	-2.75725	-3.31237	323.779	265.577	249.485	159.61	43.0969	29.0122
ANI_1_1060144	An16g07920	ANI_1_1060144 hypothetical protein	-0.335662	-0.597373	-0.915961	-1.1827	-2.14615	-2.35932	180.011	149.981	120.065	99.6289	50.6052	43.5168
ANI_1_1104144	An16g08170	ANI_1_1104144 MFS transporter	0.0222819	0.00756359	0.211008	-1.34342	-2.6999	-2.71171	68.9933	68.2828	78.7753	26.1606	9.60714	9.52068
ANI_1_2050144	An16g08510	ANI_1_2050144 MFS transporter	-0.0639489	-0.064895	-0.0362398	-1.2179	-2.69718	-4.19134	38.1708	38.1451	38.9304	16.6031	5.31367	1.24127
ANI_1_154	An17g00010	ANI_1_154 primary amine oxidase 2	-0.172058	-0.024167	-0.0692209	-1.08559	-2.74907	-3.64548	29.0204	32.2611	31.2384	14.9374	4.03106	1.7028
ANI_1_60154	An17g00550	ANI_1_60154 nucleoside-diphosphate-sugar epimerase	-0.00928492	-0.283888	-0.420199	-0.731924	-2.60182	-3.7604	380.326	314.234	285.813	230.079	62.2218	27.3203
ANI_1_76154	An17g00640	ANI_1_76154 Zinc-binding alcohol dehydrogenase domain-containing protein cipB	1.03525	2.86333	2.83176	-2.1327	-4.10839	-5.16902	119.102	425.436	416.208	12.3629	2.3975	0.628833
ANI_1_80154	An17g00660	ANI_1_80154 FAD dependent oxidoreductase superfamily	-0.113625	0.153668	0.154842	-0.807345	-2.22753	-1.48008	36.9829	44.7143	44.7515	22.4832	7.77485	13.7314
ANI_1_448154	An17g01070	ANI_1_448154 MFS transporter	0.026232	-0.0333204	-0.0839231	-1.01879	-2.29517	-2.12118	50.278	48.2044	46.5085	23.8512	9.25936	10.5743
ANI_1_474154	An17g01540	ANI_1_474154 GABA permease	0.0663927	0.259949	0.0667496	-2.33767	-4.66837	-5.0002	85.8191	98.2845	85.8406	15.4029	2.2607	1.59071
ANI_1_1126164	An18g01730	ANI_1_1126164 hypothetical protein	0.0220166	0.478074	0.713802	-0.65217	-2.1908	-1.99841	6.84228	9.75795	11.6675	3.91465	0.691676	0.933006
ANI_1_214164	An18g01740	ANI_1_214164 cyanide hydratase	0.0345448	-0.354684	-0.584143	-3.06125	-3.73951	-3.44825	108.548	82.6439	70.3444	11.8137	7.00757	8.79891
ANI_1_1160164	An18g02250	ANI-1-1160164 C6 zinc finger domain protein	-0.184093	-0.462227	-0.71516	-1.78914	-2.97481	-2.97836	158.713	130.708	109.528	51.5015	22.0808	22.0241
ANI_1_1184164	An18g02560	ANI-1-1184164 hypothetical protein	0.22269	0.311268	0.444137	-0.603257	-2.21075	-2.54167	9.80567	10.4899	11.5984	5.0956	1.00038	0.590368
ANI_1_1188164	An18g02580	ANI_1_1188164 hypothetical protein	0.722093	0.325802	-0.0812373	-0.702026	-2.78907	-3.12015	15.0788	11.2168	8.21356	4.99172	0.410225	0.121046
ANI_1_1268164	An18g03380	ANI_1_1268164 thioredoxin	0.268543	-0.0310624	-0.025283	-0.279539	-2.2926	-2.62006	877.174	712.494	715.358	599.609	147.799	117.584
ANI_1_1378164	An18g04910	ANI_1_1378164 MFS monocarboxylate transporter	0.171036	0.323768	-0.11238	-0.963146	-2.14132	-3.31899	30.4004	33.907	24.7999	13.3058	5.32191	1.79469
ANI_1_1512034		ANI_1_1512034 hypothetical protein	0.215884	-0.608236	-0.315903	-1.06006	-2.06301	-2.29169	4.96664	2.37012	3.12711	1.46395	0.229461	0.049242
ANI_1_2096104		ANI_1_2096104 hypothetical protein	0.18505	0.624619	0.66564	-0.942781	-2.1442	-1.10293	77.163	105.005	108.062	34.7677	14.5534	31.0095
ANI_1_484114		ANI_1_484114 hypothetical protein	-0.0872286	-0.0760265	-0.602044	-1.27941	-2.14959	-2.98682	11.108	11.2023	7.47415	4.29893	1.89894	0.622584
ANI_1_2232104		ANI_1_2232104 formate/nitrate family transporter	0.118198	0.739743	0.0850829	-0.453033	-2.45058	-3.22466	10.2116	16.2492	9.95715	6.54586	0.88968	0.105008
ANI_1_1342034		ANI_1_1342034 hypothetical protein	-1.16393	-4.02221	-4.96919	-3.43288	-2.72525	-6.45258	38.0878	4.39031	1.79605	7.10997	12.2445	0
ANI_1_1012094		ANI_1_1012094 hypothetical protein	0.147195	0.0677568	-0.137875	-1.53036	-2.78625	-3.33434	23.0173	21.7306	18.7111	6.5081	2.1439	1.1502
ANI_1_1110164		ANI_1_1110164 hypothetical protein	0.0490571	1.16005	1.70286	1.70681	-2.87282	-3.13597	99.3599	215.772	314.795	315.661	12.2431	10.035
ANI_1_2292094		ANI_1_2292094 hypothetical protein	0.0682157	0.277691	0.420456	-2.00897	-3.62417	-3.54669	11.9277	13.9478	15.5027	2.06354	0	0.055172
ANI_1_212174		ANI_1_212174 hypothetical protein	-0.376268	-0.585835	-1.04438	-2.63927	-4.11768	-3.98003	18.9244	16.2306	11.539	3.15102	0.489735	0.638876
ANI_1_2456094		ANI_1_2456094 hypothetical protein	0.0763281	-0.266946	-0.548759	-3.00774	-4.19843	-2.63601	69.2716	54.3916	44.5627	7.28672	2.63035	9.72224
ANI_1_3376014		ANI_1_3376014 hypothetical protein	-0.173936	-0.0678353	0.229266	-1.00774	-4.38432	-4.07151	97.2763	104.776	128.964	54.1376	4.3088	5.59421
